# Supplementary material for: Comparative genomics analysis of bHLH genes in cucurbits identifies a novel gene regulating cucurbitacin biosynthesis
Source: Hortic Res. 2022 Feb 19;9:uhac038. doi: 10.1093/hr/uhac038 (PMC9071377; doi:10.1093/hr/uhac038)
Supplement: Web_Material_uhac038 [file web_material_uhac038.zip]

Archive with 3 entries (3 files):
- FigureS1_Phylogenetic relationships and characters information of bHLHs in seven cucurbits and Arabidopsis.pdf
- Supplemental figures.docx
- Supplemental tables.xlsx
