# Supplementary material for: Comparative genomics analysis of bHLH genes in cucurbits identifies a novel gene regulating cucurbitacin biosynthesis
Source: Hortic Res. 2022 Feb 19;9:uhac038. doi: 10.1093/hr/uhac038 (PMC9071377; doi:10.1093/hr/uhac038)
Supplement: Web_Material_uhac038 [file web_material_uhac038.zip › Supplemental tables.xlsx]

## Sheet: Table S1
Table S1 List of bHLH genes in seven cucurbit crops
Cucumber
GeneID	bHLHID	Chromsome	start	end	strand
CsaV3_1G000190.1	CsabHLH001	chr1	132006	133915	+
CsaV3_1G001960.1	CsabHLH002	chr1	1286661	1290828	-
CsaV3_1G002240.1	CsabHLH003	chr1	1440343	1441301	-
CsaV3_1G002260.1	CsabHLH004	chr1	1450554	1451954	-
CsaV3_1G002670.1	CsabHLH005	chr1	1668618	1674219	-
CsaV3_1G003270.1	CsabHLH006	chr1	2026829	2032886	+
CsaV3_1G003910.1	CsabHLH007	chr1	2423148	2424832	-
CsaV3_1G005290.1	CsabHLH008	chr1	3503806	3504411	+
CsaV3_1G005810.1	CsabHLH009	chr1	3727778	3731264	+
CsaV3_1G006280.1	CsabHLH010	chr1	4002735	4008902	-
CsaV3_1G006650.1	CsabHLH011	chr1	4277323	4279125	-
CsaV3_1G009880.1	CsabHLH012	chr1	6153304	6155828	-
CsaV3_1G009900.1	CsabHLH013	chr1	6174783	6178372	+
CsaV3_1G011300.1	CsabHLH014	chr1	6972358	6976069	-
CsaV3_1G011460.1	CsabHLH015	chr1	7106592	7110120	+
CsaV3_1G012350.1	CsabHLH016	chr1	7668571	7671887	-
CsaV3_1G028780.1	CsabHLH017	chr1	15708212	15711935	+
CsaV3_1G029460.1	CsabHLH018	chr1	16272544	16274013	+
CsaV3_1G031920.1	CsabHLH019	chr1	18957508	18969046	-
CsaV3_1G033410.1	CsabHLH020	chr1	20481133	20483811	+
CsaV3_1G037610.1	CsabHLH021	chr1	23567571	23568986	+
CsaV3_1G037910.1	CsabHLH022	chr1	23785507	23787104	+
CsaV3_1G039160.1	CsabHLH023	chr1	24662874	24666933	+
CsaV3_1G039580.1	CsabHLH024	chr1	24945063	24953384	+
CsaV3_1G040580.1	CsabHLH025	chr1	25826012	25829490	+
CsaV3_1G042640.1	CsabHLH026	chr1	27559193	27563048	-
CsaV3_1G043790.1	CsabHLH027	chr1	28804330	28811620	-
CsaV3_1G045830.1	CsabHLH028	chr1	31650489	31656184	-
CsaV3_2G001440.1	CsabHLH029	chr2	370393	376506	-
CsaV3_2G003660.1	CsabHLH030	chr2	1833037	1837221	+
CsaV3_2G005070.1	CsabHLH031	chr2	2751170	2752663	-
CsaV3_2G007180.1	CsabHLH032	chr2	3606325	3607593	+
CsaV3_2G007370.1	CsabHLH033	chr2	3725743	3731272	+
CsaV3_2G007890.1	CsabHLH034	chr2	4172582	4173657	+
CsaV3_2G008770.1	CsabHLH035	chr2	5179234	5186154	+
CsaV3_2G010120.1	CsabHLH036	chr2	6877325	6878870	+
CsaV3_2G011050.1	CsabHLH037	chr2	8296805	8299080	+
CsaV3_2G013060.1	CsabHLH038	chr2	10626443	10627763	-
CsaV3_2G014750.1	CsabHLH039	chr2	12321166	12324655	+
CsaV3_2G015700.1	CsabHLH040	chr2	13017831	13023291	-
CsaV3_2G016810.1	CsabHLH041	chr2	14091802	14092813	-
CsaV3_2G025890.1	CsabHLH042	chr2	17778099	17780726	-
CsaV3_2G026190.1	CsabHLH043	chr2	17969523	17971339	-
CsaV3_2G026540.1	CsabHLH044	chr2	18154564	18158701	+
CsaV3_2G026610.1	CsabHLH045	chr2	18201502	18202748	+
CsaV3_2G028950.1	CsabHLH046	chr2	18953613	18956324	-
CsaV3_2G029940.1	CsabHLH047	chr2	19575197	19577442	-
CsaV3_2G030090.1	CsabHLH048	chr2	19685080	19689447	-
CsaV3_2G030310.1	CsabHLH049	chr2	19895721	19897132	+
CsaV3_2G030500.1	CsabHLH050	chr2	20027274	20029389	+
CsaV3_2G035250.1	CsabHLH051	chr2	23586273	23591605	-
CsaV3_3G000850.1	CsabHLH052	chr3	656062	658628	-
CsaV3_3G000950.1	CsabHLH053	chr3	733695	738681	-
CsaV3_3G001710.1	CsabHLH054	chr3	1295970	1297898	+
CsaV3_3G005540.1	CsabHLH055	chr3	4716554	4722201	-
CsaV3_3G007090.1	CsabHLH056	chr3	6381666	6383510	+
CsaV3_3G007980.1	CsabHLH057	chr3	6919411	6921670	+
CsaV3_3G011010.1	CsabHLH058	chr3	8707121	8711973	-
CsaV3_3G012210.1	CsabHLH059	chr3	9421374	9425037	+
CsaV3_3G013690.1	CsabHLH060	chr3	10293079	10294740	+
CsaV3_3G014190.1	CsabHLH061	chr3	10642450	10643959	+
CsaV3_3G015270.1	CsabHLH062	chr3	11336382	11337020	+
CsaV3_3G015900.1	CsabHLH063	chr3	11810548	11813843	+
CsaV3_3G016560.1	CsabHLH064	chr3	12365460	12367641	+
CsaV3_3G016570.1	CsabHLH065	chr3	12377379	12377818	+
CsaV3_3G020750.1	CsabHLH066	chr3	16961726	16964548	-
CsaV3_3G021970.1	CsabHLH067	chr3	19073471	19076098	+
CsaV3_3G022420.1	CsabHLH068	chr3	19737551	19739874	+
CsaV3_3G022870.1	CsabHLH069	chr3	20405212	20408271	+
CsaV3_3G027730.1	CsabHLH070	chr3	24067204	24073678	+
CsaV3_3G028610.1	CsabHLH071	chr3	25161463	25169489	+
CsaV3_3G034600.1	CsabHLH072	chr3	29292016	29296383	+
CsaV3_3G039080.1	CsabHLH073	chr3	32107556	32110621	-
CsaV3_3G039100.1	CsabHLH074	chr3	32125102	32130846	+
CsaV3_3G042970.1	CsabHLH075	chr3	34884792	34886594	+
CsaV3_3G044120.1	CsabHLH076	chr3	35995420	35997451	+
CsaV3_3G045440.1	CsabHLH077	chr3	37108680	37112535	-
CsaV3_3G048260.1	CsabHLH078	chr3	39394424	39397324	+
CsaV3_3G049050.1	CsabHLH079	chr3	40003473	40010806	+
CsaV3_3G049150.1	CsabHLH080	chr3	40071324	40074834	+
CsaV3_4G000380.1	CsabHLH081	chr4	228607	230307	-
CsaV3_4G002800.1	CsabHLH082	chr4	1745825	1749669	+
CsaV3_4G003860.1	CsabHLH083	chr4	2368080	2373266	-
CsaV3_4G009670.1	CsabHLH084	chr4	7410327	7411391	-
CsaV3_4G010010.1	CsabHLH085	chr4	7769516	7771744	+
CsaV3_4G026430.1	CsabHLH086	chr4	15704947	15706451	-
CsaV3_4G029740.1	CsabHLH087	chr4	19342473	19344831	-
CsaV3_4G029750.1	CsabHLH088	chr4	19361035	19364776	-
CsaV3_4G032110.1	CsabHLH089	chr4	22635255	22641052	+
CsaV3_4G034440.1	CsabHLH090	chr4	24394485	24395550	-
CsaV3_4G034980.1	CsabHLH091	chr4	24696914	24698535	+
CsaV3_4G035310.1	CsabHLH092	chr4	24884098	24888333	+
CsaV3_5G003410.1	CsabHLH093	chr5	2180337	2183163	-
CsaV3_5G003420.1	CsabHLH094	chr5	2191536	2193265	-
CsaV3_5G003430.1	CsabHLH095	chr5	2204438	2205442	-
CsaV3_5G012430.1	CsabHLH096	chr5	7900420	7905450	-
CsaV3_5G018750.1	CsabHLH097	chr5	14293739	14297926	-
CsaV3_5G024030.1	CsabHLH098	chr5	18711066	18713891	+
CsaV3_5G026380.1	CsabHLH099	chr5	21538651	21541239	+
CsaV3_5G026500.1	CsabHLH100	chr5	21650877	21655135	-
CsaV3_5G031540.1	CsabHLH101	chr5	25725825	25732273	+
CsaV3_5G032530.1	CsabHLH102	chr5	26313766	26315796	-
CsaV3_5G033600.1	CsabHLH103	chr5	26846039	26850063	-
CsaV3_5G033960.1	CsabHLH104	chr5	27092009	27094880	+
CsaV3_5G037950.1	CsabHLH105	chr5	30085680	30087603	-
CsaV3_5G040480.1	CsabHLH106	chr5	31836009	31840665	-
CsaV3_6G000530.1	CsabHLH107	chr6	351129	356108	+
CsaV3_6G001900.1	CsabHLH108	chr6	1303975	1307218	+
CsaV3_6G002130.1	CsabHLH109	chr6	1472037	1473566	+
CsaV3_6G003020.1	CsabHLH110	chr6	2188166	2191586	+
CsaV3_6G008940.1	CsabHLH111	chr6	7177946	7179613	-
CsaV3_6G009090.1	CsabHLH112	chr6	7311297	7315687	+
CsaV3_6G012850.1	CsabHLH113	chr6	8973920	8976038	-
CsaV3_6G014370.1	CsabHLH114	chr6	10430376	10432021	+
CsaV3_6G018830.1	CsabHLH115	chr6	13512926	13515085	+
CsaV3_6G028530.1	CsabHLH116	chr6	16812784	16815830	-
CsaV3_6G033930.1	CsabHLH117	chr6	18737868	18742274	-
CsaV3_6G036080.1	CsabHLH118	chr6	20032486	20036831	-
CsaV3_6G036240.1	CsabHLH119	chr6	20141242	20142683	-
CsaV3_6G037070.1	CsabHLH120	chr6	20836169	20845986	+
CsaV3_6G037080.1	CsabHLH121	chr6	20849605	20855801	+
CsaV3_6G037460.1	CsabHLH122	chr6	21181685	21184516	+
CsaV3_6G041730.1	CsabHLH123	chr6	24304724	24306996	-
CsaV3_6G043370.1	CsabHLH124	chr6	25541506	25544586	-
CsaV3_6G044560.1	CsabHLH125	chr6	26366139	26368813	-
CsaV3_6G044570.1	CsabHLH126	chr6	26373287	26375739	-
CsaV3_6G044580.1	CsabHLH127	chr6	26382822	26384588	-
CsaV3_6G044730.1	CsabHLH128	chr6	26485325	26487050	-
CsaV3_6G045070.1	CsabHLH129	chr6	26672336	26673833	+
CsaV3_6G046660.1	CsabHLH130	chr6	27537459	27541954	-
CsaV3_6G047120.1	CsabHLH131	chr6	27815147	27818761	-
CsaV3_6G049510.1	CsabHLH132	chr6	28902722	28905982	+
CsaV3_6G051560.1	CsabHLH133	chr6	29996501	29997250	+
CsaV3_7G000080.1	CsabHLH134	chr7	185656	189146	+
CsaV3_7G003870.1	CsabHLH135	chr7	2853486	2854424	-
CsaV3_7G004510.1	CsabHLH136	chr7	3234760	3236331	+
CsaV3_7G007030.1	CsabHLH137	chr7	4383909	4384991	+
CsaV3_7G007460.1	CsabHLH138	chr7	4647975	4650800	+
CsaV3_7G007860.1	CsabHLH139	chr7	4913547	4914938	-
CsaV3_7G008090.1	CsabHLH140	chr7	5057906	5059973	+
CsaV3_7G008580.1	CsabHLH141	chr7	5322491	5324405	-
CsaV3_7G025510.1	CsabHLH142	chr7	14980031	14984292	+
CsaV3_7G026520.1	CsabHLH143	chr7	16047841	16051016	+
CsaV3_7G027460.1	CsabHLH144	chr7	17033739	17042484	-
CsaV3_7G027630.1	CsabHLH145	chr7	17195587	17199883	-
CsaV3_7G031270.1	CsabHLH146	chr7	19779388	19783470	+
CsaV3_7G033460.1	CsabHLH147	chr7	21082838	21087117	-
CsaV3_7G035000.1	CsabHLH148	chr7	22142359	22144409	+
CsaV3_UNG229040.1	CsabHLH149	scaffold115	93241	95547	-
Melon
GeneID	bHLHID	Chromsome	start	end	strand
MELO3C018451.2.1	CmebHLH001	chr01	406433	408444	+
MELO3C018496.2.1	CmebHLH002	chr01	681451	683438	-
MELO3C018516.2.1	CmebHLH003	chr01	844087	846594	+
MELO3C018555.2.1	CmebHLH004	chr01	1112296	1115047	-
MELO3C018591.2.1	CmebHLH005	chr01	1354197	1357960	-
MELO3C018728.2.1	CmebHLH006	chr01	2446369	2447510	-
MELO3C018792.2.1	CmebHLH007	chr01	2849024	2849962	+
MELO3C024155.2.1	CmebHLH008	chr01	4929996	4933253	-
MELO3C013453.2.1	CmebHLH009	chr01	17299178	17301622	-
MELO3C021101.2.1	CmebHLH010	chr01	26381109	26384683	+
MELO3C015748.2.1	CmebHLH011	chr01	28314429	28323819	-
MELO3C015760.2.1	CmebHLH012	chr01	28563473	28567285	+
MELO3C023532.2.1	CmebHLH013	chr01	32960896	32963705	-
MELO3C027913.2.1	CmebHLH014	chr01	34383682	34385238	-
MELO3C024411.2.1	CmebHLH015	chr01	35499951	35501899	+
MELO3C015253.2.1	CmebHLH016	chr02	294326	295224	-
MELO3C015341.2.1	CmebHLH017	chr02	871147	874751	+
MELO3C015379.2.1	CmebHLH018	chr02	1175971	1183690	+
MELO3C015488.2.1	CmebHLH019	chr02	2188365	2191331	+
MELO3C015207.2.1	CmebHLH020	chr02	5414503	5418137	-
MELO3C015067.2.1	CmebHLH021	chr02	10416639	10422843	-
MELO3C010170.2.1	CmebHLH022	chr02	15013492	15014522	-
MELO3C010237.2.1	CmebHLH023	chr02	15788112	15790849	-
MELO3C024696.2.1	CmebHLH024	chr02	21145876	21150466	-
MELO3C017424.2.1	CmebHLH025	chr02	23325650	23329684	-
MELO3C017314.2.1	CmebHLH026	chr02	24345556	24347334	+
MELO3C017257.2.1	CmebHLH027	chr02	24783451	24790463	+
MELO3C017202.2.1	CmebHLH028	chr02	25194829	25197734	+
MELO3C017166.2.1	CmebHLH029	chr02	25430915	25433113	+
MELO3C017164.2.1	CmebHLH030	chr02	25443034	25443948	+
MELO3C017140.2.1	CmebHLH031	chr02	25599042	25602680	+
MELO3C026173.2.1	CmebHLH032	chr02	26811694	26814385	-
MELO3C008307.2.1	CmebHLH033	chr03	3398659	3401637	+
MELO3C026134.2.1	CmebHLH034	chr03	16558779	16559433	-
MELO3C027290.2.1	CmebHLH035	chr03	22500105	22501624	+
MELO3C026503.2.1	CmebHLH036	chr03	22669321	22672245	+
MELO3C011399.2.1	CmebHLH037	chr03	23966791	23972103	-
MELO3C011110.2.1	CmebHLH038	chr03	26288771	26290815	-
MELO3C011094.2.1	CmebHLH039	chr03	26416623	26418520	-
MELO3C011067.2.1	CmebHLH040	chr03	26635812	26638329	+
MELO3C011052.2.1	CmebHLH041	chr03	26743253	26745487	+
MELO3C010963.2.1	CmebHLH042	chr03	27376191	27380483	+
MELO3C010848.2.1	CmebHLH043	chr03	28033407	28034662	-
MELO3C010843.2.1	CmebHLH044	chr03	28110755	28114219	-
MELO3C010811.2.1	CmebHLH045	chr03	28290488	28292127	+
MELO3C010783.2.1	CmebHLH046	chr03	28490178	28492796	+
MELO3C003412.2.1	CmebHLH047	chr04	902979	905666	-
MELO3C003421.2.1	CmebHLH048	chr04	971493	974681	-
MELO3C003492.2.1	CmebHLH049	chr04	1591415	1593492	-
MELO3C003797.2.1	CmebHLH050	chr04	4501055	4505049	+
MELO3C018125.2.1	CmebHLH051	chr04	10002629	10005766	-
MELO3C018123.2.1	CmebHLH052	chr04	10064076	10067506	-
MELO3C012808.2.1	CmebHLH053	chr04	12100195	12111744	-
MELO3C012975.2.1	CmebHLH054	chr04	15093086	15096909	-
MELO3C024041.2.1	CmebHLH055	chr04	22859940	22862110	-
MELO3C026599.2.1	CmebHLH056	chr04	25939103	25941015	-
MELO3C009653.2.1	CmebHLH057	chr04	29332493	29337790	-
MELO3C009651.2.1	CmebHLH058	chr04	29356506	29359344	+
MELO3C009231.2.1	CmebHLH059	chr04	32221337	32226074	-
MELO3C014408.2.1	CmebHLH060	chr05	2842270	2852016	+
MELO3C031072.2.1	CmebHLH061	chr05	2862219	2870390	+
MELO3C031137.2.1	CmebHLH062	chr05	3233143	3235307	+
MELO3C026778.2.1	CmebHLH063	chr05	5126162	5127554	+
MELO3C020417.2.1	CmebHLH064	chr05	9047899	9049714	+
MELO3C020370.2.1	CmebHLH065	chr05	10420917	10423564	+
MELO3C008668.2.1	CmebHLH066	chr05	16588892	16590044	+
MELO3C003968.2.1	CmebHLH067	chr05	20931824	20934883	-
MELO3C004096.2.1	CmebHLH068	chr05	23898586	23899553	-
MELO3C031303.2.1	CmebHLH069	chr05	24473542	24477446	-
MELO3C027082.2.1	CmebHLH070	chr05	24744123	24745082	-
MELO3C004287.2.1	CmebHLH071	chr05	25832469	25834782	+
MELO3C004429.2.1	CmebHLH072	chr05	27184307	27187173	-
MELO3C004627.2.1	CmebHLH073	chr05	28804230	28807966	+
MELO3C005928.2.1	CmebHLH074	chr06	17103	19693	+
MELO3C006016.2.1	CmebHLH075	chr06	579073	581526	+
MELO3C006315.2.1	CmebHLH076	chr06	2420541	2425261	-
MELO3C006435.2.1	CmebHLH077	chr06	3187554	3189903	+
MELO3C006563.2.1	CmebHLH078	chr06	4141834	4143450	+
MELO3C006612.2.1	CmebHLH079	chr06	4518064	4521305	+
MELO3C006722.2.1	CmebHLH080	chr06	5290006	5291513	+
MELO3C006789.2.1	CmebHLH081	chr06	5978443	5981492	+
MELO3C006854.2.1	CmebHLH082	chr06	6615850	6617469	+
MELO3C031789.2.1	CmebHLH083	chr06	6628119	6629474	+
MELO3C026933.2.1	CmebHLH084	chr06	8340709	8343405	-
MELO3C020189.2.1	CmebHLH085	chr06	16349486	16350797	+
MELO3C014812.2.1	CmebHLH086	chr06	22430202	22433949	-
MELO3C014785.2.1	CmebHLH087	chr06	23082369	23083821	+
MELO3C027216.2.1	CmebHLH088	chr06	24576276	24579219	-
MELO3C013772.2.1	CmebHLH089	chr06	31048084	31050356	-
MELO3C013782.2.1	CmebHLH090	chr06	31124400	31129537	-
MELO3C013851.2.1	CmebHLH091	chr06	31713059	31715361	+
MELO3C016841.2.1	CmebHLH092	chr07	1678327	1681873	-
MELO3C016810.2.1	CmebHLH093	chr07	1901015	1901956	-
MELO3C016763.2.1	CmebHLH094	chr07	2214088	2215091	+
MELO3C026410.2.1	CmebHLH095	chr07	6114688	6119497	-
MELO3C018898.2.1	CmebHLH096	chr07	12497851	12501439	-
MELO3C024839.2.1	CmebHLH097	chr07	17182419	17185822	+
MELO3C017669.2.1	CmebHLH098	chr07	23863126	23868602	+
MELO3C017761.2.1	CmebHLH099	chr07	24558779	24563713	-
MELO3C017996.2.1	CmebHLH100	chr07	26146937	26148604	+
MELO3C007151.2.1	CmebHLH101	chr08	1116278	1119804	-
MELO3C007341.2.1	CmebHLH102	chr08	2256998	2259931	-
MELO3C007570.2.1	CmebHLH103	chr08	3686402	3689010	-
MELO3C007678.2.1	CmebHLH104	chr08	4582113	4585020	-
MELO3C007679.2.1	CmebHLH105	chr08	4590003	4592207	-
MELO3C007680.2.1	CmebHLH106	chr08	4600454	4602446	-
MELO3C007694.2.1	CmebHLH107	chr08	4701993	4704121	-
MELO3C007720.2.1	CmebHLH108	chr08	4883076	4887189	+
MELO3C007864.2.1	CmebHLH109	chr08	5813284	5817165	-
MELO3C007905.2.1	CmebHLH110	chr08	6123063	6126600	-
MELO3C008047.2.1	CmebHLH111	chr08	7087227	7088204	+
MELO3C019065.2.1	CmebHLH112	chr08	11094506	11096824	+
MELO3C026008.2.1	CmebHLH113	chr08	27903362	27903946	+
MELO3C022222.2.1	CmebHLH114	chr09	86578	90827	+
MELO3C021981.2.1	CmebHLH115	chr09	2235783	2237373	+
MELO3C021653.2.1	CmebHLH116	chr09	4954618	4959227	+
MELO3C033737.2.1	CmebHLH117	chr09	5530098	5532949	-
MELO3C022846.2.1	CmebHLH118	chr09	13028405	13031401	+
MELO3C005178.2.1	CmebHLH119	chr09	17001923	17005140	+
MELO3C005610.2.1	CmebHLH120	chr09	21611254	21613043	+
MELO3C028126.2.1	CmebHLH121	chr09	21624741	21626268	+
MELO3C005611.2.1	CmebHLH122	chr09	21636525	21638051	+
MELO3C005612.2.1	CmebHLH123	chr09	21648292	21649658	+
MELO3C012213.2.1	CmebHLH124	chr10	1921317	1924730	-
MELO3C012177.2.1	CmebHLH125	chr10	2169290	2172369	+
MELO3C012081.2.1	CmebHLH126	chr10	2733864	2735333	+
MELO3C011994.2.1	CmebHLH127	chr10	3374659	3377528	-
MELO3C022574.2.1	CmebHLH128	chr10	15349540	15355587	-
MELO3C023299.2.1	CmebHLH129	chr11	1054206	1057302	+
MELO3C020892.2.1	CmebHLH130	chr11	3162208	3163000	+
MELO3C019226.2.1	CmebHLH131	chr11	9430545	9434055	+
MELO3C013627.2.1	CmebHLH132	chr11	18365851	18367360	+
MELO3C019758.2.1	CmebHLH133	chr11	21842280	21844698	-
MELO3C026952.2.1	CmebHLH134	chr11	26650243	26651948	+
MELO3C021260.2.1	CmebHLH135	chr11	28535881	28537330	+
MELO3C021212.2.1	CmebHLH136	chr11	28989269	28993992	+
MELO3C022233.2.1	CmebHLH137	chr11	29554000	29558707	-
MELO3C022250.2.1	CmebHLH138	chr11	29729018	29730415	+
MELO3C002870.2.1	CmebHLH139	chr12	17884010	17884939	-
MELO3C002644.2.1	CmebHLH140	chr12	21048851	21051005	+
MELO3C002608.2.1	CmebHLH141	chr12	21409309	21410316	+
MELO3C002522.2.1	CmebHLH142	chr12	22069970	22073452	-
MELO3C002507.2.1	CmebHLH143	chr12	22226137	22229607	+
MELO3C002385.2.1	CmebHLH144	chr12	23013361	23016702	-
MELO3C002383.2.1	CmebHLH145	chr12	23037307	23039499	+
MELO3C002257.2.1	CmebHLH146	chr12	23896846	23898161	+
MELO3C002197.2.1	CmebHLH147	chr12	24271172	24271788	-
MELO3C002089.2.1	CmebHLH148	chr12	24949054	24950906	+
MELO3C002057.2.1	CmebHLH149	chr12	25208107	25213691	+
MELO3C002012.2.1	CmebHLH150	chr12	25490076	25494806	-
MELO3C001968.2.1	CmebHLH151	chr12	25726868	25727632	-
Water melon
GeneID	bHLHID	Chromsome	start	end	strand
Cla97C01G003410.1	ClabHLH001	Cla97Chr01	3240875	3242732	-
Cla97C01G003420.1	ClabHLH002	Cla97Chr01	3260387	3264019	-
Cla97C01G003430.1	ClabHLH003	Cla97Chr01	3296557	3298390	-
Cla97C01G003440.1	ClabHLH004	Cla97Chr01	3318589	3320198	-
Cla97C01G007700.1	ClabHLH005	Cla97Chr01	7830726	7833300	-
Cla97C01G013520.1	ClabHLH006	Cla97Chr01	27345666	27346121	-
Cla97C01G014450.1	ClabHLH007	Cla97Chr01	28182072	28182836	-
Cla97C01G016040.1	ClabHLH008	Cla97Chr01	29771853	29773994	-
Cla97C01G017280.1	ClabHLH009	Cla97Chr01	30832763	30835343	-
Cla97C01G017290.1	ClabHLH010	Cla97Chr01	30847828	30849818	-
Cla97C01G017300.1	ClabHLH011	Cla97Chr01	30867963	30869432	-
Cla97C01G017430.1	ClabHLH012	Cla97Chr01	30995104	30996429	-
Cla97C01G017760.1	ClabHLH013	Cla97Chr01	31215648	31216516	+
Cla97C01G019320.1	ClabHLH014	Cla97Chr01	32292040	32294496	-
Cla97C01G019730.1	ClabHLH015	Cla97Chr01	32647507	32650267	-
Cla97C01G022210.1	ClabHLH016	Cla97Chr01	34015221	34017546	+
Cla97C01G024370.1	ClabHLH017	Cla97Chr01	35474319	35475065	+
Cla97C02G028070.1	ClabHLH018	Cla97Chr02	1598036	1599001	+
Cla97C02G030840.1	ClabHLH019	Cla97Chr02	3801387	3804492	-
Cla97C02G031850.1	ClabHLH020	Cla97Chr02	4734783	4737578	-
Cla97C02G032920.1	ClabHLH021	Cla97Chr02	6156108	6159852	+
Cla97C02G033490.1	ClabHLH022	Cla97Chr02	7016574	7017760	-
Cla97C02G033780.1	ClabHLH023	Cla97Chr02	7342692	7344868	+
Cla97C02G034210.1	ClabHLH024	Cla97Chr02	8342136	8343770	+
Cla97C02G034980.1	ClabHLH025	Cla97Chr02	10178976	10181836	+
Cla97C02G037090.1	ClabHLH026	Cla97Chr02	23472735	23475209	+
Cla97C02G038410.1	ClabHLH027	Cla97Chr02	25860501	25861109	-
Cla97C02G040390.1	ClabHLH028	Cla97Chr02	28355764	28360408	-
Cla97C02G040620.1	ClabHLH029	Cla97Chr02	28532046	28532639	-
Cla97C02G041750.1	ClabHLH030	Cla97Chr02	29633234	29634619	+
Cla97C02G042810.1	ClabHLH031	Cla97Chr02	31064980	31070704	-
Cla97C02G043460.1	ClabHLH032	Cla97Chr02	31637731	31639175	+
Cla97C02G043700.1	ClabHLH033	Cla97Chr02	31869936	31871294	+
Cla97C02G047660.1	ClabHLH034	Cla97Chr02	35307062	35309077	+
Cla97C03G055150.1	ClabHLH035	Cla97Chr03	4163292	4165118	-
Cla97C03G055190.1	ClabHLH036	Cla97Chr03	4193714	4196519	+
Cla97C03G056310.1	ClabHLH037	Cla97Chr03	5093391	5096542	-
Cla97C03G056500.1	ClabHLH038	Cla97Chr03	5255453	5260266	+
Cla97C03G057400.1	ClabHLH039	Cla97Chr03	6112583	6115933	-
Cla97C03G059090.1	ClabHLH040	Cla97Chr03	8487327	8489431	+
Cla97C03G059800.1	ClabHLH041	Cla97Chr03	9661885	9662799	+
Cla97C03G059930.1	ClabHLH042	Cla97Chr03	9987660	9990327	-
Cla97C03G062520.1	ClabHLH043	Cla97Chr03	23423850	23429386	-
Cla97C03G063600.1	ClabHLH044	Cla97Chr03	26360836	26363113	+
Cla97C03G065750.1	ClabHLH045	Cla97Chr03	29136106	29139169	-
Cla97C03G066710.1	ClabHLH046	Cla97Chr03	30216308	30219641	-
Cla97C03G067150.1	ClabHLH047	Cla97Chr03	30633818	30636732	-
Cla97C03G068160.1	ClabHLH048	Cla97Chr03	31520649	31521278	+
Cla97C04G071110.1	ClabHLH049	Cla97Chr04	16490995	16492136	+
Cla97C04G071120.1	ClabHLH050	Cla97Chr04	16518595	16523549	+
Cla97C04G071130.1	ClabHLH051	Cla97Chr04	16569530	16571795	+
Cla97C04G073470.1	ClabHLH052	Cla97Chr04	21132090	21132662	+
Cla97C04G078350.1	ClabHLH053	Cla97Chr04	25916170	25920675	+
Cla97C04G078880.1	ClabHLH054	Cla97Chr04	26286629	26289747	-
Cla97C04G079410.1	ClabHLH055	Cla97Chr04	26613641	26613966	-
Cla97C05G079930.1	ClabHLH056	Cla97Chr05	56416	58344	+
Cla97C05G080890.1	ClabHLH057	Cla97Chr05	802931	804787	+
Cla97C05G084000.1	ClabHLH058	Cla97Chr05	3050908	3054232	-
Cla97C05G085220.1	ClabHLH059	Cla97Chr05	3931032	3932769	+
Cla97C05G086750.1	ClabHLH060	Cla97Chr05	5036859	5038512	+
Cla97C05G087280.1	ClabHLH061	Cla97Chr05	5481712	5482432	+
Cla97C05G088250.1	ClabHLH062	Cla97Chr05	6346057	6346683	+
Cla97C05G088870.1	ClabHLH063	Cla97Chr05	7000850	7003166	-
Cla97C05G089540.1	ClabHLH064	Cla97Chr05	7726158	7727478	+
Cla97C05G089550.1	ClabHLH065	Cla97Chr05	7745408	7746296	+
Cla97C05G090920.1	ClabHLH066	Cla97Chr05	8934442	8936450	+
Cla97C05G093690.1	ClabHLH067	Cla97Chr05	13355534	13357379	+
Cla97C05G094390.1	ClabHLH068	Cla97Chr05	16299463	16302345	-
Cla97C05G096010.1	ClabHLH069	Cla97Chr05	23953985	23956306	-
Cla97C05G100100.1	ClabHLH070	Cla97Chr05	29043105	29046041	+
Cla97C05G101640.1	ClabHLH071	Cla97Chr05	30194774	30195448	-
Cla97C05G102260.1	ClabHLH072	Cla97Chr05	30575728	30577555	+
Cla97C05G104940.1	ClabHLH073	Cla97Chr05	32687025	32689521	-
Cla97C05G105370.1	ClabHLH074	Cla97Chr05	33011494	33014701	+
Cla97C05G105900.1	ClabHLH075	Cla97Chr05	33340285	33342926	-
Cla97C05G106500.1	ClabHLH076	Cla97Chr05	33712769	33714186	+
Cla97C05G107520.1	ClabHLH077	Cla97Chr05	34425673	34427839	-
Cla97C05G108750.1	ClabHLH078	Cla97Chr05	35367308	35369139	-
Cla97C06G112130.1	ClabHLH079	Cla97Chr06	3047055	3048326	-
Cla97C06G112140.1	ClabHLH080	Cla97Chr06	3051806	3053089	-
Cla97C06G112360.1	ClabHLH081	Cla97Chr06	3340389	3345486	+
Cla97C06G113160.1	ClabHLH082	Cla97Chr06	4181784	4186216	-
Cla97C06G113920.1	ClabHLH083	Cla97Chr06	4863278	4863889	-
Cla97C06G116300.1	ClabHLH084	Cla97Chr06	7480621	7481775	+
Cla97C06G117840.1	ClabHLH085	Cla97Chr06	10371994	10374914	-
Cla97C06G118610.1	ClabHLH086	Cla97Chr06	12679978	12684210	-
Cla97C06G119230.1	ClabHLH087	Cla97Chr06	17674393	17675499	+
Cla97C06G121450.1	ClabHLH088	Cla97Chr06	23840768	23843771	+
Cla97C06G122170.1	ClabHLH089	Cla97Chr06	24535063	24535617	+
Cla97C06G123120.1	ClabHLH090	Cla97Chr06	25434265	25438254	-
Cla97C06G124260.1	ClabHLH091	Cla97Chr06	26465146	26466809	+
Cla97C06G124900.1	ClabHLH092	Cla97Chr06	26960078	26965908	+
Cla97C06G125450.1	ClabHLH093	Cla97Chr06	27436521	27438595	+
Cla97C06G125870.1	ClabHLH094	Cla97Chr06	27747227	27748663	+
Cla97C06G125890.1	ClabHLH095	Cla97Chr06	27762779	27763187	+
Cla97C06G126140.1	ClabHLH096	Cla97Chr06	27967902	27970969	+
Cla97C06G128010.1	ClabHLH097	Cla97Chr06	29334723	29335823	-
Cla97C07G128460.1	ClabHLH098	Cla97Chr07	236821	239299	+
Cla97C07G128490.1	ClabHLH099	Cla97Chr07	253769	257629	+
Cla97C07G129080.1	ClabHLH100	Cla97Chr07	807493	808998	+
Cla97C07G129860.1	ClabHLH101	Cla97Chr07	1627188	1634814	+
Cla97C07G131160.1	ClabHLH102	Cla97Chr07	2754394	2755290	-
Cla97C07G139980.1	ClabHLH103	Cla97Chr07	27730585	27734038	-
Cla97C07G140340.1	ClabHLH104	Cla97Chr07	28099941	28101693	-
Cla97C07G142190.1	ClabHLH105	Cla97Chr07	29743836	29747930	+
Cla97C07G143080.1	ClabHLH106	Cla97Chr07	30501590	30504357	-
Cla97C07G143730.1	ClabHLH107	Cla97Chr07	31228063	31235192	-
Cla97C08G144700.1	ClabHLH108	Cla97Chr08	782400	786292	+
Cla97C08G147160.1	ClabHLH109	Cla97Chr08	9819164	9819604	+
Cla97C08G147880.1	ClabHLH110	Cla97Chr08	14642059	14647634	+
Cla97C08G151720.1	ClabHLH111	Cla97Chr08	20050023	20050800	+
Cla97C08G151860.1	ClabHLH112	Cla97Chr08	20211027	20213274	+
Cla97C08G153510.1	ClabHLH113	Cla97Chr08	21676597	21681834	-
Cla97C08G154350.1	ClabHLH114	Cla97Chr08	22408884	22410232	-
Cla97C08G154770.1	ClabHLH115	Cla97Chr08	22853636	22854490	+
Cla97C08G154990.1	ClabHLH116	Cla97Chr08	23044071	23046347	+
Cla97C08G158390.1	ClabHLH117	Cla97Chr08	25793662	25799380	+
Cla97C08G159640.1	ClabHLH118	Cla97Chr08	26634582	26635689	-
Cla97C08G159700.1	ClabHLH119	Cla97Chr08	26690975	26693373	-
Cla97C08G160130.1	ClabHLH120	Cla97Chr08	26945482	26947331	+
Cla97C08G160410.1	ClabHLH121	Cla97Chr08	27189094	27190715	+
Cla97C09G162350.1	ClabHLH122	Cla97Chr09	344455	345630	-
Cla97C09G164000.1	ClabHLH123	Cla97Chr09	1663649	1667626	+
Cla97C09G166650.1	ClabHLH124	Cla97Chr09	3654203	3656601	+
Cla97C09G170130.1	ClabHLH125	Cla97Chr09	6443096	6446057	+
Cla97C09G170270.1	ClabHLH126	Cla97Chr09	6628151	6634358	+
Cla97C09G171290.1	ClabHLH127	Cla97Chr09	7649943	7652365	-
Cla97C09G172230.1	ClabHLH128	Cla97Chr09	8556450	8559320	-
Cla97C09G174530.1	ClabHLH129	Cla97Chr09	11495999	11498617	-
Cla97C09G174730.1	ClabHLH130	Cla97Chr09	11958385	11960427	+
Cla97C09G177720.1	ClabHLH131	Cla97Chr09	29128708	29129793	+
Cla97C09G179720.1	ClabHLH132	Cla97Chr09	33298352	33299263	+
Cla97C09G181470.1	ClabHLH133	Cla97Chr09	34891031	34894272	-
Cla97C10G185380.1	ClabHLH134	Cla97Chr10	740895	742911	-
Cla97C10G185490.1	ClabHLH135	Cla97Chr10	841028	845664	-
Cla97C10G186220.1	ClabHLH136	Cla97Chr10	1601728	1603812	+
Cla97C10G189930.1	ClabHLH137	Cla97Chr10	6404985	6408283	+
Cla97C10G190120.1	ClabHLH138	Cla97Chr10	7145076	7149019	-
Cla97C10G192600.1	ClabHLH139	Cla97Chr10	20430717	20431802	-
Cla97C10G193380.1	ClabHLH140	Cla97Chr10	21830281	21832050	-
Cla97C10G196450.1	ClabHLH141	Cla97Chr10	26216372	26218007	-
Cla97C10G200140.1	ClabHLH142	Cla97Chr10	30208755	30213134	-
Cla97C10G200160.1	ClabHLH143	Cla97Chr10	30244264	30246063	+
Cla97C10G204640.1	ClabHLH144	Cla97Chr10	33956551	33959915	-
Cla97C11G207060.1	ClabHLH145	Cla97Chr11	963321	968040	-
Cla97C11G208100.1	ClabHLH146	Cla97Chr11	1802188	1807410	-
Cla97C11G211110.1	ClabHLH147	Cla97Chr11	4499983	4504026	-
Cla97C11G212780.1	ClabHLH148	Cla97Chr11	6123353	6124463	-
Cla97C11G212990.1	ClabHLH149	Cla97Chr11	6337430	6338606	-
Cla97C11G216490.1	ClabHLH150	Cla97Chr11	18083450	18084472	-
Cla97C11G217700.1	ClabHLH151	Cla97Chr11	22584413	22592430	-
Cla97C11G218460.1	ClabHLH152	Cla97Chr11	24637909	24638436	-
Cla97C11G220830.1	ClabHLH153	Cla97Chr11	26912143	26914910	+
Cla97C11G222550.1	ClabHLH154	Cla97Chr11	28584968	28588060	+
Bottle gourd
GeneID	bHLHID	Chromsome	start	end	strand
Lsi01G001670.1	LsibHLH001	chr01	1654808	1657998	-
Lsi01G003750.1	LsibHLH002	chr01	3301013	3304178	-
Lsi01G006010.1	LsibHLH003	chr01	4802303	4805715	+
Lsi01G006450.1	LsibHLH004	chr01	5206282	5209372	+
Lsi01G008060.1	LsibHLH005	chr01	6366025	6367611	-
Lsi01G008310.1	LsibHLH006	chr01	6593034	6594922	+
Lsi01G008430.1	LsibHLH007	chr01	6741238	6743355	+
Lsi01G008440.1	LsibHLH008	chr01	6761481	6763295	+
Lsi01G008450.1	LsibHLH009	chr01	6769396	6772538	+
Lsi01G009680.1	LsibHLH010	chr01	7903717	7911635	+
Lsi01G011440.1	LsibHLH011	chr01	9621284	9622449	+
Lsi01G015640.1	LsibHLH012	chr01	13843113	13843727	-
Lsi01G017850.1	LsibHLH013	chr01	17228543	17231018	-
Lsi01G017860.1	LsibHLH014	chr01	17266043	17268532	-
Lsi02G000560.1	LsibHLH015	chr02	536620	537204	+
Lsi02G001020.1	LsibHLH016	chr02	834811	838796	+
Lsi02G001450.1	LsibHLH017	chr02	1185492	1190922	-
Lsi02G001820.1	LsibHLH018	chr02	1559712	1562055	-
Lsi02G003030.1	LsibHLH019	chr02	2612683	2613381	+
Lsi02G003640.1	LsibHLH020	chr02	3105894	3106817	-
Lsi02G005250.1	LsibHLH021	chr02	4541496	4544088	-
Lsi02G005270.1	LsibHLH022	chr02	4582571	4585923	+
Lsi02G006560.1	LsibHLH023	chr02	5857614	5860645	-
Lsi02G006710.1	LsibHLH024	chr02	6012786	6029698	+
Lsi02G007580.1	LsibHLH025	chr02	6986297	6989704	-
Lsi02G008000.1	LsibHLH026	chr02	7392591	7394920	-
Lsi02G009920.1	LsibHLH027	chr02	10018956	10019876	+
Lsi02G014920.1	LsibHLH028	chr02	20732757	20734317	+
Lsi02G020440.1	LsibHLH029	chr02	26581753	26586042	+
Lsi02G021330.1	LsibHLH030	chr02	27636934	27639838	+
Lsi02G022270.1	LsibHLH031	chr02	28698645	28707756	-
Lsi02G022450.1	LsibHLH032	chr02	28928685	28932741	-
Lsi02G025930.1	LsibHLH033	chr02	32359372	32363304	+
Lsi02G028100.1	LsibHLH034	chr02	34287298	34293675	-
Lsi02G029600.1	LsibHLH035	chr02	35730450	35734958	+
Lsi03G002800.1	LsibHLH036	chr03	3418724	3420148	-
Lsi03G003000.1	LsibHLH037	chr03	3637466	3641098	-
Lsi03G004950.1	LsibHLH038	chr03	5693706	5698868	+
Lsi03G005490.1	LsibHLH039	chr03	6659554	6660781	-
Lsi03G005730.1	LsibHLH040	chr03	7014859	7016907	+
Lsi03G006440.1	LsibHLH041	chr03	8103519	8106253	-
Lsi03G007260.1	LsibHLH042	chr03	9759292	9760371	+
Lsi03G009660.1	LsibHLH043	chr03	18761674	18766460	-
Lsi03G010260.1	LsibHLH044	chr03	19818463	19820417	-
Lsi03G013250.1	LsibHLH045	chr03	24065296	24073062	-
Lsi03G013330.1	LsibHLH046	chr03	24194477	24196752	-
Lsi03G017100.1	LsibHLH047	chr03	28461856	28467408	-
Lsi03G017120.1	LsibHLH048	chr03	28499578	28502409	+
Lsi03G021360.1	LsibHLH049	chr03	32527157	32531986	-
Lsi04G002930.1	LsibHLH050	chr04	2946974	2950826	-
Lsi04G003280.1	LsibHLH051	chr04	3368247	3372484	+
Lsi04G003810.1	LsibHLH052	chr04	3774493	3778321	-
Lsi04G005520.1	LsibHLH053	chr04	5051242	5054880	-
Lsi04G012450.1	LsibHLH054	chr04	19399132	19402542	-
Lsi04G014550.1	LsibHLH055	chr04	22304152	22308022	-
Lsi04G014920.1	LsibHLH056	chr04	22609862	22611717	-
Lsi04G015500.1	LsibHLH057	chr04	23061836	23062519	+
Lsi04G016980.1	LsibHLH058	chr04	24360908	24364014	-
Lsi04G018990.1	LsibHLH059	chr04	26130285	26135033	+
Lsi04G023000.1	LsibHLH060	chr04	30168884	30171564	+
Lsi05G000780.1	LsibHLH061	chr05	1507893	1510135	+
Lsi05G003760.1	LsibHLH062	chr05	4738511	4740649	+
Lsi05G004490.1	LsibHLH063	chr05	5739400	5742951	-
Lsi05G004540.1	LsibHLH064	chr05	5809879	5810301	-
Lsi05G006300.1	LsibHLH065	chr05	7771313	7773408	+
Lsi05G006430.1	LsibHLH066	chr05	8098073	8102990	+
Lsi05G009230.1	LsibHLH067	chr05	16390963	16394960	+
Lsi05G009260.1	LsibHLH068	chr05	16421084	16424892	+
Lsi05G009910.1	LsibHLH069	chr05	17343187	17344692	+
Lsi05G010740.1	LsibHLH070	chr05	18330295	18339352	+
Lsi05G012840.1	LsibHLH071	chr05	20632217	20634017	-
Lsi05G012850.1	LsibHLH072	chr05	20644384	20646133	-
Lsi05G013530.1	LsibHLH073	chr05	21424922	21428052	+
Lsi05G014130.1	LsibHLH074	chr05	22100118	22100744	-
Lsi05G014540.1	LsibHLH075	chr05	22392843	22394423	+
Lsi05G015070.1	LsibHLH076	chr05	22876050	22876750	+
Lsi05G015080.1	LsibHLH077	chr05	22877280	22877980	+
Lsi05G017190.1	LsibHLH078	chr05	24648201	24650260	-
Lsi05G018350.1	LsibHLH079	chr05	25630566	25635763	+
Lsi05G021300.1	LsibHLH080	chr05	28132824	28134680	-
Lsi05G022360.1	LsibHLH081	chr05	28977388	28979820	-
Lsi06G000520.1	LsibHLH082	chr06	402447	403076	-
Lsi06G001510.1	LsibHLH083	chr06	1608957	1612387	+
Lsi06G001910.1	LsibHLH084	chr06	2074144	2081437	+
Lsi06G002900.1	LsibHLH085	chr06	3337486	3340494	+
Lsi06G005130.1	LsibHLH086	chr06	6183825	6187022	-
Lsi06G006260.1	LsibHLH087	chr06	9015248	9021497	+
Lsi06G008480.1	LsibHLH088	chr06	17897611	17900571	+
Lsi06G011690.1	LsibHLH089	chr06	21956891	21960263	-
Lsi06G012090.1	LsibHLH090	chr06	22450517	22452000	-
Lsi06G013260.1	LsibHLH091	chr06	23847576	23850212	+
Lsi06G013840.1	LsibHLH092	chr06	24423829	24432006	+
Lsi06G014370.1	LsibHLH093	chr06	24918075	24920681	+
Lsi06G014730.1	LsibHLH094	chr06	25240732	25249743	+
Lsi06G014750.1	LsibHLH095	chr06	25264807	25265495	+
Lsi06G015030.1	LsibHLH096	chr06	25472081	25476019	+
Lsi06G016720.1	LsibHLH097	chr06	26959007	26961121	-
Lsi07G003390.1	LsibHLH098	chr07	3579414	3583514	-
Lsi07G005120.1	LsibHLH099	chr07	5364271	5368697	-
Lsi07G005480.1	LsibHLH100	chr07	5815783	5817400	-
Lsi07G009650.1	LsibHLH101	chr07	12498258	12501176	-
Lsi07G011090.1	LsibHLH102	chr07	16476647	16478548	-
Lsi07G011190.1	LsibHLH103	chr07	16606113	16611701	-
Lsi07G011980.1	LsibHLH104	chr07	17487021	17489000	+
Lsi08G000180.1	LsibHLH105	chr08	435166	436267	+
Lsi08G003170.1	LsibHLH106	chr08	8328002	8328472	-
Lsi08G007390.1	LsibHLH107	chr08	15738706	15740297	+
Lsi08G007560.1	LsibHLH108	chr08	15904120	15907021	+
Lsi08G009170.1	LsibHLH109	chr08	17555044	17560932	-
Lsi08G009180.1	LsibHLH110	chr08	17562810	17568661	-
Lsi08G009900.1	LsibHLH111	chr08	18357345	18359404	-
Lsi08G010060.1	LsibHLH112	chr08	18571531	18575581	-
Lsi08G010270.1	LsibHLH113	chr08	18860509	18861526	+
Lsi08G010470.1	LsibHLH114	chr08	19041201	19043905	+
Lsi08G013750.1	LsibHLH115	chr08	22053426	22058504	+
Lsi08G014800.1	LsibHLH116	chr08	22953246	22954131	-
Lsi08G014860.1	LsibHLH117	chr08	23012388	23022464	-
Lsi08G015230.1	LsibHLH118	chr08	23282865	23285123	+
Lsi08G015500.1	LsibHLH119	chr08	23556410	23558472	+
Lsi09G003250.1	LsibHLH120	chr09	3382241	3386658	-
Lsi09G003270.1	LsibHLH121	chr09	3410954	3420979	-
Lsi09G003350.1	LsibHLH122	chr09	3461913	3466221	-
Lsi09G003360.1	LsibHLH123	chr09	3490469	3492254	-
Lsi09G007780.1	LsibHLH124	chr09	8827021	8830851	-
Lsi09G009330.1	LsibHLH125	chr09	11651483	11653793	-
Lsi09G010160.1	LsibHLH126	chr09	14014301	14016199	+
Lsi09G011060.1	LsibHLH127	chr09	17688466	17695354	+
Lsi09G012630.1	LsibHLH128	chr09	20303550	20304929	-
Lsi09G015030.1	LsibHLH129	chr09	23057029	23057640	+
Lsi09G015630.1	LsibHLH130	chr09	23752560	23767342	+
Lsi09G016340.1	LsibHLH131	chr09	24661922	24663653	-
Lsi09G016530.1	LsibHLH132	chr09	24845081	24846373	-
Lsi10G001600.1	LsibHLH133	chr10	2566969	2570395	-
Lsi10G003710.1	LsibHLH134	chr10	5721018	5726132	+
Lsi10G004630.1	LsibHLH135	chr10	6712227	6715789	-
Lsi10G005600.1	LsibHLH136	chr10	8215560	8216168	-
Lsi10G009020.1	LsibHLH137	chr10	13474047	13474632	+
Lsi10G012230.1	LsibHLH138	chr10	16514396	16517564	-
Lsi10G015870.1	LsibHLH139	chr10	20356765	20367642	-
Lsi11G000360.1	LsibHLH140	chr11	372772	377255	+
Lsi11G001850.1	LsibHLH141	chr11	1912716	1918862	-
Lsi11G004010.1	LsibHLH142	chr11	4157224	4161964	+
Lsi11G005230.1	LsibHLH143	chr11	5508378	5510700	-
Lsi11G006440.1	LsibHLH144	chr11	6794007	6794597	+
Lsi11G006670.1	LsibHLH145	chr11	7031505	7037663	+
Lsi11G007180.1	LsibHLH146	chr11	7729067	7729594	+
Lsi11G008000.1	LsibHLH147	chr11	9486869	9493220	+
Lsi11G009140.1	LsibHLH148	chr11	12615799	12616872	+
Lsi11G011120.1	LsibHLH149	chr11	19468218	19471108	+
Lsi11G012090.1	LsibHLH150	chr11	20620419	20630270	+
Lsi11G014830.1	LsibHLH151	chr11	23334991	23335956	-
Lsi11G015660.1	LsibHLH152	chr11	23951160	23952281	+
LsiUNG000300.1	LsibHLH153	chr00	500251	506488	+
LsiUNG000390.1	LsibHLH154	chr00	699269	701317	+
LsiUNG001040.1	LsibHLH155	chr00	2765527	2766039	-
Wax gourd
GeneID	bHLHID	Chromsome	start	end	strand
Bhi01P000168	BhibHLH001	chr1	4540181	4545657	-
Bhi01P000362	BhibHLH002	chr1	8905703	8909587	-
Bhi01P000465	BhibHLH003	chr1	11850302	11853608	-
Bhi01P000628	BhibHLH004	chr1	16161788	16163790	+
Bhi01P000681	BhibHLH005	chr1	17551110	17551819	+
Bhi01P000789	BhibHLH006	chr1	20914628	20916424	+
Bhi01P000862	BhibHLH007	chr1	23058893	23061997	-
Bhi01P001025	BhibHLH008	chr1	28373954	28374809	-
Bhi01P001026	BhibHLH009	chr1	28476116	28479192	-
Bhi01P001078	BhibHLH010	chr1	29632290	29634914	+
Bhi01P001473	BhibHLH011	chr1	42458942	42461080	-
Bhi01P001532	BhibHLH012	chr1	45327906	45331460	-
Bhi01P001717	BhibHLH013	chr1	53377143	53381292	+
Bhi01P002012	BhibHLH014	chr1	63577106	63587510	-
Bhi01P002590	BhibHLH015	chr1	84289239	84291250	+
Bhi01P002633	BhibHLH016	chr1	86124753	86128670	+
Bhi01P002696	BhibHLH017	chr1	87815364	87817577	+
Bhi01P002867	BhibHLH018	chr1	94169777	94174916	+
Bhi02P000036	BhibHLH019	chr2	1039645	1052245	+
Bhi02P000190	BhibHLH020	chr2	5308151	5311132	+
Bhi02P000237	BhibHLH021	chr2	6153791	6155157	+
Bhi02P000239	BhibHLH022	chr2	6190940	6191910	+
Bhi02P000282	BhibHLH023	chr2	7074341	7078532	+
Bhi02P000483	BhibHLH024	chr2	12346550	12348676	-
Bhi02P000536	BhibHLH025	chr2	14199137	14204736	+
Bhi02P000631	BhibHLH026	chr2	16899379	16900598	-
Bhi02P000705	BhibHLH027	chr2	18973851	18978428	-
Bhi02P000978	BhibHLH028	chr2	27199885	27204825	+
Bhi02P001191	BhibHLH029	chr2	37143935	37150827	+
Bhi02P001214	BhibHLH030	chr2	37776363	37777760	+
Bhi02P001342	BhibHLH031	chr2	43523100	43526769	-
Bhi02P001551	BhibHLH032	chr2	50373822	50377373	-
Bhi02P001668	BhibHLH033	chr2	54377684	54384181	-
Bhi02P001693	BhibHLH034	chr2	55441468	55451165	+
Bhi02P001823	BhibHLH035	chr2	59666379	59667662	+
Bhi03P000053	BhibHLH036	chr3	1379201	1382935	+
Bhi03P000391	BhibHLH037	chr3	10063913	10067054	-
Bhi03P000639	BhibHLH038	chr3	15881439	15885038	+
Bhi03P000688	BhibHLH039	chr3	17410707	17414211	+
Bhi03P000706	BhibHLH040	chr3	17720567	17723747	-
Bhi03P000843	BhibHLH041	chr3	22418770	22421519	-
Bhi03P000844	BhibHLH042	chr3	22428244	22430609	-
Bhi03P000845	BhibHLH043	chr3	22473517	22475395	-
Bhi03P000862	BhibHLH044	chr3	22892657	22893295	+
Bhi03P001053	BhibHLH045	chr3	28324441	28325149	-
Bhi03P001339	BhibHLH046	chr3	36244232	36246102	+
Bhi03P001708	BhibHLH047	chr3	47069599	47070427	-
Bhi03P002008	BhibHLH048	chr3	57842539	57843835	+
Bhi03P002009	BhibHLH049	chr3	57871401	57873008	-
Bhi03P002010	BhibHLH050	chr3	58026887	58029319	+
Bhi04P000332	BhibHLH051	chr4	8864649	8866501	-
Bhi04P000339	BhibHLH052	chr4	9077912	9081753	-
Bhi04P000389	BhibHLH053	chr4	10618267	10620720	+
Bhi04P000422	BhibHLH054	chr4	11699367	11702083	+
Bhi04P000653	BhibHLH055	chr4	19588682	19590937	-
Bhi04P000741	BhibHLH056	chr4	22898756	22901620	-
Bhi04P000768	BhibHLH057	chr4	23716825	23717879	-
Bhi04P000939	BhibHLH058	chr4	28634837	28641114	-
Bhi04P000993	BhibHLH059	chr4	30806352	30811386	+
Bhi04P001011	BhibHLH060	chr4	31606004	31607516	-
Bhi04P001125	BhibHLH061	chr4	35734958	35736049	+
Bhi04P001661	BhibHLH062	chr4	56039347	56041167	-
Bhi04P001855	BhibHLH063	chr4	62183981	62187104	-
Bhi04P001880	BhibHLH064	chr4	63011814	63015794	-
Bhi05P000094	BhibHLH065	chr5	2806823	2817198	-
Bhi05P000179	BhibHLH066	chr5	4932851	4935284	-
Bhi05P000251	BhibHLH067	chr5	7107458	7112121	-
Bhi05P000253	BhibHLH068	chr5	7225263	7229446	-
Bhi05P000317	BhibHLH069	chr5	10178742	10185340	+
Bhi05P000336	BhibHLH070	chr5	11051750	11054649	+
Bhi05P000595	BhibHLH071	chr5	24354759	24357499	-
Bhi05P000745	BhibHLH072	chr5	31723288	31724382	-
Bhi05P000827	BhibHLH073	chr5	34822661	34825239	+
Bhi05P000898	BhibHLH074	chr5	37143118	37144200	+
Bhi05P000921	BhibHLH075	chr5	38438541	38441928	+
Bhi05P000990	BhibHLH076	chr5	40427137	40429027	-
Bhi05P001112	BhibHLH077	chr5	44812808	44816630	+
Bhi05P001147	BhibHLH078	chr5	45903744	45904709	+
Bhi05P001465	BhibHLH079	chr5	55300639	55303304	-
Bhi05P001627	BhibHLH080	chr5	59070261	59071261	+
Bhi06P000239	BhibHLH081	chr6	6532450	6538014	+
Bhi06P000635	BhibHLH082	chr6	17193637	17199001	-
Bhi06P000914	BhibHLH083	chr6	28566233	28568424	-
Bhi06P001052	BhibHLH084	chr6	34967878	34978607	-
Bhi06P001184	BhibHLH085	chr6	40346281	40347542	-
Bhi06P001236	BhibHLH086	chr6	42141573	42148022	+
Bhi06P001346	BhibHLH087	chr6	45232051	45233242	+
Bhi07P001141	BhibHLH088	chr7	41419278	41422755	-
Bhi07P001177	BhibHLH089	chr7	42380604	42385026	+
Bhi07P001293	BhibHLH090	chr7	45265266	45267207	+
Bhi07P001385	BhibHLH091	chr7	47820935	47823810	-
Bhi08P000454	BhibHLH092	chr8	17959994	17961024	-
Bhi08P000815	BhibHLH093	chr8	31742940	31743866	-
Bhi08P000882	BhibHLH094	chr8	34444026	34451884	+
Bhi08P000941	BhibHLH095	chr8	35682655	35686536	-
Bhi08P001022	BhibHLH096	chr8	38241336	38243685	-
Bhi08P001155	BhibHLH097	chr8	41609372	41610058	+
Bhi08P001255	BhibHLH098	chr8	44068330	44070685	-
Bhi08P001260	BhibHLH099	chr8	44167366	44172250	+
Bhi08P001304	BhibHLH100	chr8	45825908	45826911	+
Bhi08P001422	BhibHLH101	chr8	50330291	50333203	-
Bhi08P001637	BhibHLH102	chr8	57958433	57958768	+
Bhi08P001839	BhibHLH103	chr8	63586913	63589678	+
Bhi09P000145	BhibHLH104	chr9	3809857	3815886	-
Bhi09P000329	BhibHLH105	chr9	8383261	8384442	+
Bhi09P000512	BhibHLH106	chr9	13160519	13165292	-
Bhi09P000919	BhibHLH107	chr9	26145253	26149175	+
Bhi09P000958	BhibHLH108	chr9	27898815	27906548	+
Bhi09P001064	BhibHLH109	chr9	31785050	31788350	-
Bhi09P001178	BhibHLH110	chr9	35897868	35900637	-
Bhi09P001639	BhibHLH111	chr9	54313935	54316907	-
Bhi09P001867	BhibHLH112	chr9	61382896	61387616	-
Bhi09P002140	BhibHLH113	chr9	68801532	68804526	-
Bhi09P002621	BhibHLH114	chr9	81814143	81818027	-
Bhi09P002669	BhibHLH115	chr9	83139273	83141459	-
Bhi09P002720	BhibHLH116	chr9	84667103	84667798	+
Bhi09P002987	BhibHLH117	chr9	91228762	91236649	-
Bhi10P000103	BhibHLH118	chr10	2937977	2940290	-
Bhi10P000826	BhibHLH119	chr10	22182421	22184927	-
Bhi10P000853	BhibHLH120	chr10	23359215	23360912	-
Bhi10P000857	BhibHLH121	chr10	23485300	23487081	-
Bhi10P001154	BhibHLH122	chr10	35295821	35299614	-
Bhi10P001506	BhibHLH123	chr10	47505074	47508946	+
Bhi10P001613	BhibHLH124	chr10	50176851	50181537	-
Bhi10P001761	BhibHLH125	chr10	55106655	55107358	+
Bhi11P000137	BhibHLH126	chr11	3623722	3625704	-
Bhi11P000522	BhibHLH127	chr11	15317382	15321549	+
Bhi11P000538	BhibHLH128	chr11	16060689	16066177	-
Bhi11P000717	BhibHLH129	chr11	23684537	23687674	-
Bhi11P000861	BhibHLH130	chr11	30880600	30881682	+
Bhi11P000956	BhibHLH131	chr11	33718223	33719886	-
Bhi11P001331	BhibHLH132	chr11	45300171	45302196	-
Bhi11P001900	BhibHLH133	chr11	62358422	62363565	-
Bhi11P002218	BhibHLH134	chr11	71748383	71751226	-
Bhi12P000309	BhibHLH135	chr12	10283795	10287745	+
Bhi12P000316	BhibHLH136	chr12	10617226	10618850	-
Bhi12P000917	BhibHLH137	chr12	31772523	31773796	-
Bhi12P001071	BhibHLH138	chr12	37466517	37469409	-
Bhi12P001249	BhibHLH139	chr12	46978975	46980698	+
Bhi12P001253	BhibHLH140	chr12	47002337	47005315	+
Bhi12P001477	BhibHLH141	chr12	53627033	53628557	+
Bhi12P001654	BhibHLH142	chr12	59306686	59311860	+
Bhi12P001737	BhibHLH143	chr12	61709893	61712045	+
Bhi12P001921	BhibHLH144	chr12	67224281	67229364	-
Bhi12P001943	BhibHLH145	chr12	68505647	68506672	+
BhiUN179P14	BhibHLH146	Contig179	270360	275598	+
BhiUN179P27	BhibHLH147	Contig179	609886	611888	+
BhiUN316P1	BhibHLH148	Contig316	5670	14728	-
BhiUN446P33	BhibHLH149	Contig446	618601	624780	+
BhiUN533P33	BhibHLH150	Contig533	742478	745106	-
Bitter gourd
GeneID	bHLHID	Chromsome	start	end	strand
MC01g0223	MchbHLH001	MC01	8712239	8713568	+
MC01g0709	MchbHLH002	MC01	13226753	13227739	-
MC01g_new0347	MchbHLH003	MC01	14548687	14550981	-
MC01g0976	MchbHLH004	MC01	15400728	15402126	-
MC01g0977	MchbHLH005	MC01	15407659	15409447	-
MC01g0989	MchbHLH006	MC01	15515638	15520425	-
MC01g1017	MchbHLH007	MC01	15712643	15715714	+
MC01g1140	MchbHLH008	MC01	16734658	16737167	-
MC01g1176	MchbHLH009	MC01	17040029	17043195	-
MC01g1356	MchbHLH010	MC01	18243588	18246571	+
MC01g1538	MchbHLH011	MC01	19616144	19617453	+
MC02g_new0037	MchbHLH012	MC02	922089	924214	-
MC02g0249	MchbHLH013	MC02	2321646	2323089	-
MC02g0517	MchbHLH014	MC02	4246485	4251013	+
MC02g0541	MchbHLH015	MC02	4411947	4412471	+
MC02g0564	MchbHLH016	MC02	4565664	4567706	+
MC02g0876	MchbHLH017	MC02	6942554	6946951	+
MC02g0944	MchbHLH018	MC02	7534378	7538016	-
MC02g1129	MchbHLH019	MC02	9653342	9653872	-
MC03g0598	MchbHLH020	MC03	12745996	12746862	-
MC03g0760	MchbHLH021	MC03	14347637	14350477	+
MC03g0850	MchbHLH022	MC03	15229738	15238023	+
MC03g0932	MchbHLH023	MC03	15969686	15972960	-
MC03g_new0386	MchbHLH024	MC03	15993931	15996414	+
MC03g1045	MchbHLH025	MC03	16874771	16877506	+
MC03g1116	MchbHLH026	MC03	17379553	17379910	-
MC03g1204	MchbHLH027	MC03	18086513	18087954	+
MC03g1239	MchbHLH028	MC03	18377399	18380844	+
MC03g1282	MchbHLH029	MC03	18681145	18684194	+
MC03g1322	MchbHLH030	MC03	18897975	18898172	-
MC04g0133	MchbHLH031	MC04	1002248	1004449	-
MC04g0179	MchbHLH032	MC04	1396936	1397949	+
MC04g0386	MchbHLH033	MC04	3075545	3079675	-
MC04g0462	MchbHLH034	MC04	3731823	3733677	-
MC04g0539	MchbHLH035	MC04	4654051	4655592	+
MC04g0586	MchbHLH036	MC04	5173392	5174886	-
MC04g0606	MchbHLH037	MC04	5370536	5372464	+
MC04g0646	MchbHLH038	MC04	5926969	5929841	-
MC04g0691	MchbHLH039	MC04	6733117	6736154	+
MC04g0863	MchbHLH040	MC04	14184663	14187622	-
MC04g0911	MchbHLH041	MC04	16629400	16633189	-
MC04g1066	MchbHLH042	MC04	18722502	18725871	-
MC04g_new0490	MchbHLH043	MC04	20075627	20077349	-
MC04g1543	MchbHLH044	MC04	23264887	23266351	+
MC04g1690	MchbHLH045	MC04	24388958	24389835	-
MC04g1851	MchbHLH046	MC04	25715280	25716753	-
MC05g0002	MchbHLH047	MC05	12385	14549	+
MC05g0079	MchbHLH048	MC05	559774	566264	-
MC05g0181	MchbHLH049	MC05	1257813	1261658	+
MC05g0439	MchbHLH050	MC05	3250061	3253374	-
MC05g0555	MchbHLH051	MC05	4220237	4220662	+
MC05g0594	MchbHLH052	MC05	4553526	4557888	+
MC05g0684	MchbHLH053	MC05	5308372	5309010	+
MC05g0743	MchbHLH054	MC05	5925941	5929166	-
MC05g0759	MchbHLH055	MC05	6216739	6222826	+
MC05g1114	MchbHLH056	MC05	15229575	15232428	+
MC05g1490	MchbHLH057	MC05	18823547	18828310	-
MC06g0163	MchbHLH058	MC06	1306086	1311027	-
MC06g0185	MchbHLH059	MC06	1495733	1496132	-
MC06g0187	MchbHLH060	MC06	1506988	1508622	-
MC06g0209	MchbHLH061	MC06	1742632	1744573	-
MC06g0257	MchbHLH062	MC06	2122823	2129024	-
MC06g0319	MchbHLH063	MC06	2538331	2540599	-
MC06g0406	MchbHLH064	MC06	3265113	3268838	+
MC06g0475	MchbHLH065	MC06	3896829	3897566	-
MC06g0525	MchbHLH066	MC06	4333488	4336939	-
MC06g0698	MchbHLH067	MC06	5721616	5726259	-
MC06g0788	MchbHLH068	MC06	6585935	6589247	+
MC06g0959	MchbHLH069	MC06	8509112	8512408	-
MC06g1064	MchbHLH070	MC06	10578728	10584633	-
MC06g1214	MchbHLH071	MC06	16420103	16426539	-
MC06g1521	MchbHLH072	MC06	22513522	22514991	+
MC06g1581	MchbHLH073	MC06	23065584	23069560	-
MC06g1670	MchbHLH074	MC06	24128359	24130431	-
MC06g1675	MchbHLH075	MC06	24187244	24189834	-
MC06g1769	MchbHLH076	MC06	24949133	24954573	-
MC06g_new0561	MchbHLH077	MC06	27480255	27482593	-
MC06g2002	MchbHLH078	MC06	27510643	27540117	-
MC06g2178	MchbHLH079	MC06	29141378	29142764	-
MC06g2251	MchbHLH080	MC06	29775618	29779724	-
MC06g2257	MchbHLH081	MC06	29812135	29816085	+
MC07g0070	MchbHLH082	MC07	925428	928029	-
MC07g0282	MchbHLH083	MC07	9755221	9759191	-
MC07g0357	MchbHLH084	MC07	11430891	11437693	-
MC07g0483	MchbHLH085	MC07	12860085	12864173	-
MC07g0631	MchbHLH086	MC07	14226772	14227833	-
MC07g0846	MchbHLH087	MC07	15974242	15975459	+
MC08g0146	MchbHLH088	MC08	1008880	1014298	-
MC08g0218	MchbHLH089	MC08	1549988	1552574	-
MC08g0232	MchbHLH090	MC08	1682429	1686056	-
MC08g0255	MchbHLH091	MC08	1896120	1897006	+
MC08g0257	MchbHLH092	MC08	1916034	1916920	+
MC08g0274	MchbHLH093	MC08	2051861	2054314	+
MC08g0564	MchbHLH094	MC08	4576611	4578398	-
MC08g_new0087	MchbHLH095	MC08	4792215	4795985	+
MC08g0591	MchbHLH096	MC08	4848301	4849284	+
MC08g0695	MchbHLH097	MC08	5592938	5596238	-
MC08g1039	MchbHLH098	MC08	8403531	8406896	-
MC08g1072	MchbHLH099	MC08	8893080	8894897	-
MC08g1103	MchbHLH100	MC08	9196030	9200239	-
MC08g1174	MchbHLH101	MC08	9987288	9991286	-
MC08g1545	MchbHLH102	MC08	22052118	22055054	-
MC08g1560	MchbHLH103	MC08	22505443	22506240	-
MC08g1860	MchbHLH104	MC08	26867901	26871537	-
MC08g1983	MchbHLH105	MC08	28069737	28070162	-
MC08g1984	MchbHLH106	MC08	28091644	28092150	-
MC08g1985	MchbHLH107	MC08	28097308	28097780	-
MC08g1986	MchbHLH108	MC08	28106843	28107247	+
MC08g2066	MchbHLH109	MC08	29319891	29324751	-
MC08g2170	MchbHLH110	MC08	30611331	30617605	-
MC08g2187	MchbHLH111	MC08	30739376	30739843	-
MC08g2274	MchbHLH112	MC08	31541311	31543238	+
MC08g2373	MchbHLH113	MC08	32541002	32546240	-
MC08g2557	MchbHLH114	MC08	34281392	34285287	+
MC09g0034	MchbHLH115	MC09	387353	391266	+
MC09g0234	MchbHLH116	MC09	2081253	2082413	+
MC09g0268	MchbHLH117	MC09	2436986	2441363	+
MC09g0436	MchbHLH118	MC09	3929148	3933036	-
MC09g0754	MchbHLH119	MC09	7244657	7248752	+
MC09g0772	MchbHLH120	MC09	7564190	7576332	+
MC09g0860	MchbHLH121	MC09	9814014	9816357	+
MC09g0886	MchbHLH122	MC09	11615543	11620192	+
MC09g1553	MchbHLH123	MC09	21259412	21262744	-
MC09g1587	MchbHLH124	MC09	21596402	21598729	+
MC09g1687	MchbHLH125	MC09	22234427	22235099	+
MC09g1767	MchbHLH126	MC09	22852426	22855416	-
MC10g0079	MchbHLH127	MC10	504618	505922	-
MC10g_new0033	MchbHLH128	MC10	1281820	1284267	-
MC10g0297	MchbHLH129	MC10	2452533	2456382	-
MC10g0364	MchbHLH130	MC10	2938142	2939627	-
MC10g0517	MchbHLH131	MC10	4248787	4249342	-
MC10g0529	MchbHLH132	MC10	4392563	4394730	+
MC10g0990	MchbHLH133	MC10	9032970	9036014	+
MC10g1007	MchbHLH134	MC10	9333590	9337285	-
MC10g1316	MchbHLH135	MC10	16658991	16661619	-
MC10g1388	MchbHLH136	MC10	17319976	17324190	+
MC10g1395	MchbHLH137	MC10	17405570	17406127	+
MC11g0147	MchbHLH138	MC11	1062105	1065667	+
MC11g0237	MchbHLH139	MC11	1879945	1880553	-
MC11g0281	MchbHLH140	MC11	2200117	2202292	+
MC11g0307	MchbHLH141	MC11	2416136	2419497	+
MC11g0616	MchbHLH142	MC11	4943886	4946809	+
MC11g0775	MchbHLH143	MC11	6258507	6261229	+
MC11g0951	MchbHLH144	MC11	8087487	8089897	+
MC11g1458	MchbHLH145	MC11	19507199	19510923	-
MC00g0809	MchbHLH146	scaffold178	76758	78038	-
MC00g0513	MchbHLH147	scaffold196	563730	564302	+
MC00g0805	MchbHLH148	scaffold286	36848	41104	-
MC00g0006	MchbHLH149	scaffold31	74391	76017	-
MC00g0658	MchbHLH150	scaffold32	211261	214826	-
Pumpkin
GeneID	bHLHID	Chromsome	start	end	strand
CmaCh01G000810.1	CmabHLH001	Cma_Chr01	372046	373068	+
CmaCh01G001040.1	CmabHLH002	Cma_Chr01	479759	482879	+
CmaCh01G003810.1	CmabHLH003	Cma_Chr01	1909530	1911073	+
CmaCh01G004280.1	CmabHLH004	Cma_Chr01	2153297	2157675	-
CmaCh01G008140.1	CmabHLH005	Cma_Chr01	4366763	4368941	-
CmaCh01G011520.1	CmabHLH006	Cma_Chr01	8424445	8427488	-
CmaCh01G013250.1	CmabHLH007	Cma_Chr01	9450119	9459969	+
CmaCh01G014610.1	CmabHLH008	Cma_Chr01	10276379	10277887	-
CmaCh01G017570.1	CmabHLH009	Cma_Chr01	11826780	11829325	+
CmaCh01G019310.1	CmabHLH010	Cma_Chr01	12539255	12542309	-
CmaCh02G000790.1	CmabHLH011	Cma_Chr02	380891	383101	-
CmaCh02G000960.1	CmabHLH012	Cma_Chr02	493117	494438	-
CmaCh02G001470.1	CmabHLH013	Cma_Chr02	699901	701579	+
CmaCh02G003290.1	CmabHLH014	Cma_Chr02	1617043	1620855	+
CmaCh02G003940.1	CmabHLH015	Cma_Chr02	1995000	2003022	-
CmaCh02G005770.1	CmabHLH016	Cma_Chr02	3330367	3330969	-
CmaCh02G014980.1	CmabHLH017	Cma_Chr02	8558222	8565908	-
CmaCh02G016140.1	CmabHLH018	Cma_Chr02	9172765	9174807	-
CmaCh02G016180.1	CmabHLH019	Cma_Chr02	9191464	9193286	-
CmaCh02G017040.1	CmabHLH020	Cma_Chr02	9590762	9594692	-
CmaCh02G017630.1	CmabHLH021	Cma_Chr02	9844465	9845937	-
CmaCh02G018030.1	CmabHLH022	Cma_Chr02	10035982	10039657	-
CmaCh02G018060.1	CmabHLH023	Cma_Chr02	10045686	10049811	+
CmaCh03G001310.1	CmabHLH024	Cma_Chr03	1455981	1457689	+
CmaCh03G003380.1	CmabHLH025	Cma_Chr03	4099121	4099675	+
CmaCh03G005080.1	CmabHLH026	Cma_Chr03	4950547	4952777	-
CmaCh03G006850.1	CmabHLH027	Cma_Chr03	5646124	5649405	+
CmaCh03G007200.1	CmabHLH028	Cma_Chr03	5810533	5812426	+
CmaCh03G008580.1	CmabHLH029	Cma_Chr03	6395689	6397785	+
CmaCh03G008670.1	CmabHLH030	Cma_Chr03	6435098	6436076	+
CmaCh03G008680.1	CmabHLH031	Cma_Chr03	6439677	6441346	+
CmaCh03G009690.1	CmabHLH032	Cma_Chr03	6870767	6873072	+
CmaCh03G010890.1	CmabHLH033	Cma_Chr03	7466835	7467545	+
CmaCh03G013840.1	CmabHLH034	Cma_Chr03	8761183	8761932	+
CmaCh04G003980.1	CmabHLH035	Cma_Chr04	2026576	2027646	+
CmaCh04G004510.1	CmabHLH036	Cma_Chr04	2305604	2306909	-
CmaCh04G008440.1	CmabHLH037	Cma_Chr04	4341379	4342623	+
CmaCh04G009290.1	CmabHLH038	Cma_Chr04	4795265	4797226	+
CmaCh04G009380.1	CmabHLH039	Cma_Chr04	4834656	4838951	-
CmaCh04G009720.1	CmabHLH040	Cma_Chr04	4999755	5002308	-
CmaCh04G015370.1	CmabHLH041	Cma_Chr04	7789674	7792288	-
CmaCh04G015700.1	CmabHLH042	Cma_Chr04	7972133	7975336	+
CmaCh04G016450.1	CmabHLH043	Cma_Chr04	8301679	8302407	-
CmaCh04G017340.1	CmabHLH044	Cma_Chr04	8718800	8721463	-
CmaCh04G019180.1	CmabHLH045	Cma_Chr04	10254016	10254921	+
CmaCh04G020040.1	CmabHLH046	Cma_Chr04	12357179	12359087	+
CmaCh04G021840.1	CmabHLH047	Cma_Chr04	15257436	15261148	-
CmaCh04G022970.1	CmabHLH048	Cma_Chr04	16014445	16016872	-
CmaCh04G028770.1	CmabHLH049	Cma_Chr04	19117673	19119073	-
CmaCh04G028970.1	CmabHLH050	Cma_Chr04	19185849	19187819	-
CmaCh05G001430.1	CmabHLH051	Cma_Chr05	640612	642014	-
CmaCh05G001740.1	CmabHLH052	Cma_Chr05	736528	739493	+
CmaCh05G001790.1	CmabHLH053	Cma_Chr05	758601	759695	+
CmaCh05G004600.1	CmabHLH054	Cma_Chr05	2124719	2131045	-
CmaCh05G005150.1	CmabHLH055	Cma_Chr05	2458214	2459875	-
CmaCh05G005280.1	CmabHLH056	Cma_Chr05	2521662	2526421	-
CmaCh05G005480.1	CmabHLH057	Cma_Chr05	2680552	2681607	+
CmaCh05G005630.1	CmabHLH058	Cma_Chr05	2765253	2767379	+
CmaCh05G007190.1	CmabHLH059	Cma_Chr05	3861355	3863985	+
CmaCh05G009370.1	CmabHLH060	Cma_Chr05	7567832	7568898	+
CmaCh05G009490.1	CmabHLH061	Cma_Chr05	7663330	7666462	+
CmaCh05G010530.1	CmabHLH062	Cma_Chr05	8385620	8392448	-
CmaCh05G010680.1	CmabHLH063	Cma_Chr05	8470923	8471504	-
CmaCh05G011540.1	CmabHLH064	Cma_Chr05	8975120	8976603	+
CmaCh05G012360.1	CmabHLH065	Cma_Chr05	9494722	9503396	-
CmaCh06G000830.1	CmabHLH066	Cma_Chr06	464304	470129	-
CmaCh06G002800.1	CmabHLH067	Cma_Chr06	1362582	1366291	+
CmaCh06G005830.1	CmabHLH068	Cma_Chr06	2802550	2804226	-
CmaCh06G005920.1	CmabHLH069	Cma_Chr06	2847771	2860171	-
CmaCh06G006480.1	CmabHLH070	Cma_Chr06	3215044	3216885	+
CmaCh06G008760.1	CmabHLH071	Cma_Chr06	5372952	5374065	+
CmaCh06G009110.1	CmabHLH072	Cma_Chr06	5984115	5989259	-
CmaCh06G010130.1	CmabHLH073	Cma_Chr06	6850415	6852265	+
CmaCh06G013330.1	CmabHLH074	Cma_Chr06	8764055	8766359	+
CmaCh06G014320.1	CmabHLH075	Cma_Chr06	9199180	9200670	+
CmaCh06G015690.1	CmabHLH076	Cma_Chr06	9819218	9819865	+
CmaCh06G016070.1	CmabHLH077	Cma_Chr06	10016680	10019254	-
CmaCh06G016210.1	CmabHLH078	Cma_Chr06	10091681	10093973	+
CmaCh06G016830.1	CmabHLH079	Cma_Chr06	10371365	10375138	-
CmaCh07G001260.1	CmabHLH080	Cma_Chr07	658272	659666	-
CmaCh07G002910.1	CmabHLH081	Cma_Chr07	1294348	1296360	-
CmaCh07G004270.1	CmabHLH082	Cma_Chr07	1835142	1838621	+
CmaCh07G004650.1	CmabHLH083	Cma_Chr07	2032412	2035152	+
CmaCh07G005670.1	CmabHLH084	Cma_Chr07	2447133	2449926	-
CmaCh07G005920.1	CmabHLH085	Cma_Chr07	2545979	2547524	+
CmaCh07G006050.1	CmabHLH086	Cma_Chr07	2619750	2621619	+
CmaCh07G006060.1	CmabHLH087	Cma_Chr07	2624539	2626228	+
CmaCh07G006950.1	CmabHLH088	Cma_Chr07	3062141	3064279	+
CmaCh07G007960.1	CmabHLH089	Cma_Chr07	3617126	3623093	+
CmaCh07G010810.1	CmabHLH090	Cma_Chr07	5781528	5782118	+
CmaCh07G012600.1	CmabHLH091	Cma_Chr07	6990461	6992021	+
CmaCh08G000560.1	CmabHLH092	Cma_Chr08	330093	333690	+
CmaCh08G000980.1	CmabHLH093	Cma_Chr08	523742	524197	+
CmaCh08G002430.1	CmabHLH094	Cma_Chr08	1373639	1375937	+
CmaCh08G002990.1	CmabHLH095	Cma_Chr08	1706325	1713696	-
CmaCh08G003030.1	CmabHLH096	Cma_Chr08	1736157	1738529	+
CmaCh08G005430.1	CmabHLH097	Cma_Chr08	3123403	3126942	+
CmaCh08G007150.1	CmabHLH098	Cma_Chr08	4343801	4346527	-
CmaCh08G007520.1	CmabHLH099	Cma_Chr08	4511709	4513160	-
CmaCh08G008600.1	CmabHLH100	Cma_Chr08	5258517	5260851	+
CmaCh08G011060.1	CmabHLH101	Cma_Chr08	6865949	6867038	-
CmaCh08G012850.1	CmabHLH102	Cma_Chr08	7781060	7782327	+
CmaCh09G001370.1	CmabHLH103	Cma_Chr09	595234	597466	+
CmaCh09G002350.1	CmabHLH104	Cma_Chr09	1010148	1010855	-
CmaCh09G002850.1	CmabHLH105	Cma_Chr09	1167219	1168558	+
CmaCh09G003090.1	CmabHLH106	Cma_Chr09	1278151	1281429	+
CmaCh09G006060.1	CmabHLH107	Cma_Chr09	2852285	2853467	+
CmaCh09G007220.1	CmabHLH108	Cma_Chr09	3439405	3447682	-
CmaCh09G009240.1	CmabHLH109	Cma_Chr09	4612273	4614722	+
CmaCh09G012210.1	CmabHLH110	Cma_Chr09	8127541	8133151	+
CmaCh10G000290.1	CmabHLH111	Cma_Chr10	106370	107979	+
CmaCh10G001640.1	CmabHLH112	Cma_Chr10	753260	755788	-
CmaCh10G001830.1	CmabHLH113	Cma_Chr10	839320	839970	-
CmaCh10G001850.1	CmabHLH114	Cma_Chr10	845908	848411	-
CmaCh10G002300.1	CmabHLH115	Cma_Chr10	1021588	1023449	+
CmaCh10G002770.1	CmabHLH116	Cma_Chr10	1225459	1230412	+
CmaCh10G003720.1	CmabHLH117	Cma_Chr10	1713555	1716712	+
CmaCh10G004330.1	CmabHLH118	Cma_Chr10	1969560	1970548	-
CmaCh10G004800.1	CmabHLH119	Cma_Chr10	2188836	2191485	-
CmaCh10G006370.1	CmabHLH120	Cma_Chr10	2917011	2919686	-
CmaCh10G007300.1	CmabHLH121	Cma_Chr10	3309361	3312472	+
CmaCh10G008650.1	CmabHLH122	Cma_Chr10	4242459	4250305	+
CmaCh10G009420.1	CmabHLH123	Cma_Chr10	4732525	4735080	+
CmaCh10G011640.1	CmabHLH124	Cma_Chr10	8345872	8346501	+
CmaCh11G001180.1	CmabHLH125	Cma_Chr11	639190	641311	+
CmaCh11G001510.1	CmabHLH126	Cma_Chr11	794669	800339	+
CmaCh11G001520.1	CmabHLH127	Cma_Chr11	801732	802403	+
CmaCh11G001750.1	CmabHLH128	Cma_Chr11	906624	910070	+
CmaCh11G002330.1	CmabHLH129	Cma_Chr11	1175536	1183582	-
CmaCh11G002790.1	CmabHLH130	Cma_Chr11	1389994	1391498	-
CmaCh11G003590.1	CmabHLH131	Cma_Chr11	1786261	1790042	+
CmaCh11G004260.1	CmabHLH132	Cma_Chr11	2098744	2099928	-
CmaCh11G004730.1	CmabHLH133	Cma_Chr11	2294679	2297632	-
CmaCh11G006230.1	CmabHLH134	Cma_Chr11	2998384	3009937	-
CmaCh11G008370.1	CmabHLH135	Cma_Chr11	4218813	4226692	-
CmaCh11G009040.1	CmabHLH136	Cma_Chr11	4639120	4644389	-
CmaCh11G009900.1	CmabHLH137	Cma_Chr11	5277672	5283100	+
CmaCh11G010930.1	CmabHLH138	Cma_Chr11	6019057	6021298	-
CmaCh11G011200.1	CmabHLH139	Cma_Chr11	6299622	6301296	+
CmaCh11G013720.1	CmabHLH140	Cma_Chr11	9069112	9071853	-
CmaCh11G015500.1	CmabHLH141	Cma_Chr11	10084392	10088068	+
CmaCh11G016600.1	CmabHLH142	Cma_Chr11	10920704	10924119	-
CmaCh11G016840.1	CmabHLH143	Cma_Chr11	11101687	11115128	+
CmaCh11G017010.1	CmabHLH144	Cma_Chr11	11238101	11240026	-
CmaCh11G017490.1	CmabHLH145	Cma_Chr11	11600678	11602122	-
CmaCh11G018470.1	CmabHLH146	Cma_Chr11	12302773	12316812	-
CmaCh11G018830.1	CmabHLH147	Cma_Chr11	12482829	12483881	+
CmaCh12G001160.1	CmabHLH148	Cma_Chr12	481695	482532	-
CmaCh12G001740.1	CmabHLH149	Cma_Chr12	791251	792943	-
CmaCh12G002160.1	CmabHLH150	Cma_Chr12	1062775	1064342	+
CmaCh12G002250.1	CmabHLH151	Cma_Chr12	1104808	1106829	+
CmaCh12G004480.1	CmabHLH152	Cma_Chr12	2364423	2367848	+
CmaCh12G005590.1	CmabHLH153	Cma_Chr12	2912007	2915857	-
CmaCh12G005960.1	CmabHLH154	Cma_Chr12	3109902	3111378	+
CmaCh12G006960.1	CmabHLH155	Cma_Chr12	3800075	3801193	+
CmaCh12G007040.1	CmabHLH156	Cma_Chr12	3874970	3878233	+
CmaCh12G008670.1	CmabHLH157	Cma_Chr12	6454291	6459183	-
CmaCh12G009150.1	CmabHLH158	Cma_Chr12	7027138	7031819	+
CmaCh12G009950.1	CmabHLH159	Cma_Chr12	7949697	7950167	+
CmaCh12G010850.1	CmabHLH160	Cma_Chr12	8570585	8573000	+
CmaCh12G011530.1	CmabHLH161	Cma_Chr12	9092596	9096307	-
CmaCh12G013020.1	CmabHLH162	Cma_Chr12	10044024	10046029	-
CmaCh13G004630.1	CmabHLH163	Cma_Chr13	5096984	5097907	-
CmaCh13G006100.1	CmabHLH164	Cma_Chr13	5946167	5947364	+
CmaCh13G006970.1	CmabHLH165	Cma_Chr13	6338777	6340984	-
CmaCh13G007060.1	CmabHLH166	Cma_Chr13	6387711	6389687	+
CmaCh13G008280.1	CmabHLH167	Cma_Chr13	6927496	6929598	-
CmaCh13G008290.1	CmabHLH168	Cma_Chr13	6934779	6954838	+
CmaCh13G010230.1	CmabHLH169	Cma_Chr13	7841204	7842988	+
CmaCh13G010540.1	CmabHLH170	Cma_Chr13	8014569	8019187	+
CmaCh13G011190.1	CmabHLH171	Cma_Chr13	8348664	8349276	+
CmaCh14G001190.1	CmabHLH172	Cma_Chr14	515628	519102	+
CmaCh14G004360.1	CmabHLH173	Cma_Chr14	2052508	2054505	-
CmaCh14G004380.1	CmabHLH174	Cma_Chr14	2064459	2069010	+
CmaCh14G007620.1	CmabHLH175	Cma_Chr14	3798446	3801654	+
CmaCh14G008170.1	CmabHLH176	Cma_Chr14	4127961	4130016	-
CmaCh14G011440.1	CmabHLH177	Cma_Chr14	8960057	8962949	+
CmaCh14G012810.1	CmabHLH178	Cma_Chr14	10133846	10134900	+
CmaCh14G014380.1	CmabHLH179	Cma_Chr14	11018138	11024076	+
CmaCh14G015240.1	CmabHLH180	Cma_Chr14	11539744	11542639	+
CmaCh14G015830.1	CmabHLH181	Cma_Chr14	11891942	11892583	-
CmaCh14G016420.1	CmabHLH182	Cma_Chr14	12281741	12284628	-
CmaCh14G018060.1	CmabHLH183	Cma_Chr14	12966023	12967912	-
CmaCh14G018910.1	CmabHLH184	Cma_Chr14	13384125	13387337	+
CmaCh14G021130.1	CmabHLH185	Cma_Chr14	14573817	14575664	-
CmaCh14G021630.1	CmabHLH186	Cma_Chr14	14838337	14840857	+
CmaCh15G001390.1	CmabHLH187	Cma_Chr15	664806	666134	+
CmaCh15G001530.1	CmabHLH188	Cma_Chr15	716865	718795	+
CmaCh15G002790.1	CmabHLH189	Cma_Chr15	1326730	1327596	+
CmaCh15G004060.1	CmabHLH190	Cma_Chr15	1812874	1822285	-
CmaCh15G007400.1	CmabHLH191	Cma_Chr15	3601573	3603336	+
CmaCh15G008470.1	CmabHLH192	Cma_Chr15	4285394	4288335	+
CmaCh15G009150.1	CmabHLH193	Cma_Chr15	4738386	4740362	-
CmaCh15G011820.1	CmabHLH194	Cma_Chr15	7477165	7477484	+
CmaCh15G011840.1	CmabHLH195	Cma_Chr15	7491843	7495404	+
CmaCh16G000720.1	CmabHLH196	Cma_Chr16	305173	307123	-
CmaCh16G001650.1	CmabHLH197	Cma_Chr16	720028	721113	-
CmaCh16G002700.1	CmabHLH198	Cma_Chr16	1270291	1273777	-
CmaCh16G003240.1	CmabHLH199	Cma_Chr16	1521773	1523263	-
CmaCh16G008390.1	CmabHLH200	Cma_Chr16	4812754	4814674	+
CmaCh16G008460.1	CmabHLH201	Cma_Chr16	4970716	4974999	-
CmaCh16G011570.1	CmabHLH202	Cma_Chr16	8881798	8883705	-
CmaCh16G012250.1	CmabHLH203	Cma_Chr16	9273155	9278059	+
CmaCh16G012320.1	CmabHLH204	Cma_Chr16	9341338	9343774	+
CmaCh17G000730.1	CmabHLH205	Cma_Chr17	358156	360882	-
CmaCh17G001790.1	CmabHLH206	Cma_Chr17	931252	932143	-
CmaCh17G003760.1	CmabHLH207	Cma_Chr17	2094890	2095498	+
CmaCh17G004310.1	CmabHLH208	Cma_Chr17	2538941	2545112	+
CmaCh17G004930.1	CmabHLH209	Cma_Chr17	3077002	3080328	-
CmaCh17G005040.1	CmabHLH210	Cma_Chr17	3297860	3299113	-
CmaCh17G005710.1	CmabHLH211	Cma_Chr17	4698940	4699383	-
CmaCh17G009420.1	CmabHLH212	Cma_Chr17	7038829	7042232	-
CmaCh17G012130.1	CmabHLH213	Cma_Chr17	8381348	8384471	+
CmaCh17G012230.1	CmabHLH214	Cma_Chr17	8426869	8432277	+
CmaCh17G012260.1	CmabHLH215	Cma_Chr17	8449150	8454251	+
CmaCh17G012900.1	CmabHLH216	Cma_Chr17	8705244	8707662	+
CmaCh18G000150.1	CmabHLH217	Cma_Chr18	65599	69925	+
CmaCh18G000430.1	CmabHLH218	Cma_Chr18	174590	175573	-
CmaCh18G001210.1	CmabHLH219	Cma_Chr18	593424	593963	+
CmaCh18G001610.1	CmabHLH220	Cma_Chr18	815402	816661	-
CmaCh18G002300.1	CmabHLH221	Cma_Chr18	1237799	1240822	+
CmaCh18G002920.1	CmabHLH222	Cma_Chr18	1555718	1562158	-
CmaCh18G002970.1	CmabHLH223	Cma_Chr18	1577245	1579874	+
CmaCh18G003720.1	CmabHLH224	Cma_Chr18	2019299	2020376	-
CmaCh18G003730.1	CmabHLH225	Cma_Chr18	2027269	2035363	-
CmaCh18G004050.1	CmabHLH226	Cma_Chr18	2215898	2218646	-
CmaCh18G005260.1	CmabHLH227	Cma_Chr18	3275985	3276827	+
CmaCh18G010470.1	CmabHLH228	Cma_Chr18	8715387	8718101	-
CmaCh18G010760.1	CmabHLH229	Cma_Chr18	8899573	8903891	+
CmaCh18G011640.1	CmabHLH230	Cma_Chr18	9324568	9336161	+
CmaCh18G012040.1	CmabHLH231	Cma_Chr18	9543067	9544635	+
CmaCh18G012990.1	CmabHLH232	Cma_Chr18	10009273	10010998	+
CmaCh19G000700.1	CmabHLH233	Cma_Chr19	402667	404866	+
CmaCh19G001330.1	CmabHLH234	Cma_Chr19	821067	827571	+
CmaCh19G002300.1	CmabHLH235	Cma_Chr19	1582171	1584737	+
CmaCh19G002360.1	CmabHLH236	Cma_Chr19	1667766	1669610	+
CmaCh19G002920.1	CmabHLH237	Cma_Chr19	2234213	2236065	-
CmaCh19G004700.1	CmabHLH238	Cma_Chr19	5629770	5633086	-
CmaCh19G005130.1	CmabHLH239	Cma_Chr19	6022892	6025550	+
CmaCh19G005540.1	CmabHLH240	Cma_Chr19	6318015	6323838	-
CmaCh19G005710.1	CmabHLH241	Cma_Chr19	6420766	6421957	+
CmaCh19G006030.1	CmabHLH242	Cma_Chr19	6606785	6608569	-
CmaCh19G007460.1	CmabHLH243	Cma_Chr19	7435816	7439472	+
CmaCh20G002040.1	CmabHLH244	Cma_Chr20	971079	971990	+
CmaCh20G002200.1	CmabHLH245	Cma_Chr20	1050050	1052554	+
CmaCh20G005250.1	CmabHLH246	Cma_Chr20	2531997	2533365	+
CmaCh20G006380.1	CmabHLH247	Cma_Chr20	2971125	2973987	-
CmaCh20G008470.1	CmabHLH248	Cma_Chr20	4056892	4059201	-
CmaCh00G002990.1	CmabHLH249	Cma_Chr00	22651823	22654246	-
CmaCh00G004330.1	CmabHLH250	Cma_Chr00	33239224	33241843	+
CmaCh00G005260.1	CmabHLH251	Cma_Chr00	38553259	38556342	+
NOTES: yellow backgourd table cells mean that the bHLH gene was re-annotated

## Sheet: Table S2
Table S2 List of orthologous gene group among seven cucurbit crops
Orthologous group No.	Melon	Cucumber	Watermeoln	Wax gourd	Bottle gourd	Bitter gourd	Pumpkin
OG001	CmebHLH104~IX~G-box,CmebHLH105~IX~G-box,CmebHLH106~IX~G-box	CsabHLH125~IX~G-box,CsabHLH126~IX~G-box,CsabHLH127~IX~G-box	ClabHLH009~IX~G-box,ClabHLH010~IX~G-box,ClabHLH011~IX~G-box	BhibHLH041~IX~G-box,BhibHLH042~IX~G-box,BhibHLH043~IX~G-box	LsibHLH009~IX~G-box,LsibHLH007~IX~G-box,LsibHLH008~IX~G-box	MchbHLH004~IX~G-box,MchbHLH005~IX~G-box	CmabHLH087~IX~G-box,CmabHLH030~IX~G-box,CmabHLH031~IX~G-box,CmabHLH086~IX~G-box
OG002	CmebHLH112~IX~G-box	CsabHLH087~IX~G-box,CsabHLH088~IX~G-box	ClabHLH049~IX~G-box,ClabHLH050~IX~G-box,ClabHLH051~IX~G-box	BhibHLH048~IX~G-box,BhibHLH049~IX~G-box,BhibHLH050~IX~G-box	LsibHLH013~IX~G-box,LsibHLH014~IX~G-box,NonbHLH_gene	MchbHLH001~IX~G-box	CmabHLH024~IX~G-box,CmabHLH091~O~G-box
OG003	CmebHLH120~IX~G-box,CmebHLH121~IX~G-box,CmebHLH122~IX~G-box,CmebHLH123~IX~G-box	CsabHLH093~IX~G-box,CsabHLH094~IX~G-box,CsabHLH095~IX~G-box	NonbHLH_gene,ClabHLH001~IX~G-box,ClabHLH002~IX~G-box,ClabHLH003~IX~G-box,ClabHLH004~IX~G-box	BhibHLH135~IX~G-box,BhibHLH136~IX~Non-DNA-binding	LsibHLH120~IX~G-box,LsibHLH121~IX~G-box,LsibHLH122~IX~G-box,LsibHLH123~IX~G-box	MchbHLH078~IX~G-box,MchbHLH077~IX~G-box	CmabHLH017~IX~G-box,CmabHLH194~IX~G-box,CmabHLH195~IX~G-box
OG004	CmebHLH082~IX~G-box,CmebHLH083~IX~G-box	CsabHLH064~IX~G-box,CsabHLH065~IX~G-box	ClabHLH064~IX~G-box,ClabHLH065~IX~G-box	BhibHLH009~IX~G-box,BhibHLH008~IX~G-box	LsibHLH072~IX~G-box,LsibHLH071~IX~G-box	MchbHLH128~IX~G-box	CmabHLH231~IX~G-box,CmabHLH197~IX~G-box
OG005	CmebHLH138~XI~G-box	CsabHLH111~XI~G-box	ClabHLH079~XI~G-box,ClabHLH080~XI~G-box	BhibHLH145~XI~G-box	LsibHLH132~XI~G-box	MchbHLH146~XI~G-box	CmabHLH210~XI~G-box
OG006	CmebHLH037~IV~G-box	CsabHLH117~IV~G-box	ClabHLH113~IV~G-box	BhibHLH058~IV~G-box	LsibHLH109~IV~G-box,LsibHLH110~IV~G-box	MchbHLH088~IV~G-box	CmabHLH054~IV~G-box,CmabHLH148~IV~G-box
OG007	CmebHLH079~IX~Non-DNA-binding	CsabHLH061~IX~Non-DNA-binding	ClabHLH061~IX~Non-DNA-binding	BhibHLH005~IX~Non-DNA-binding	LsibHLH076~IX~Non-DNA-binding,LsibHLH077~IX~Non-DNA-binding	MchbHLH052~IX~Non-DNA-binding	CmabHLH182~IX~Non-DNA-binding
OG008	CmebHLH039~IX~G-box	CsabHLH049~IX~G-box	ClabHLH115~IX~G-box	BhibHLH057~IX~G-box	LsibHLH113~IX~G-box	MchbHLH091~IX~G-box,MchbHLH092~IX~G-box	CmabHLH057~IX~G-box
OG009	CmebHLH066~XI~G-box	CsabHLH036~XI~G-box	ClabHLH150~XI~G-box	BhibHLH083~XI~G-box	LsibHLH148~XI~G-box	MchbHLH105~XI~G-box,MchbHLH106~XI~Non-E-box,MchbHLH107~XI~Non-DNA-binding,MchbHLH108~XI~Non-DNA-binding	No_gene
OG010	CmebHLH141~IX~Non-G-box	CsabHLH016~IX~Non-G-box	ClabHLH039~IX~Non-G-box	BhibHLH148~IX~Non-DNA-binding	LsibHLH025~IX~Non-G-box	No_gene	CmabHLH224~IX~Non-G-box,CmabHLH225~IX~Non-G-box
OG011	CmebHLH030~X~Non-DNA-binding	CsabHLH003~X~Non-DNA-binding	ClabHLH095~X~Non-DNA-binding	BhibHLH022~X~Non-DNA-binding	LsibHLH095~X~Non-DNA-binding	MchbHLH059~X~Non-DNA-binding	CmabHLH113~X~Non-DNA-binding,CmabHLH127~X~Non-DNA-binding
OG012	CmebHLH151~X~Non-DNA-binding	CsabHLH008~X~Non-DNA-binding	ClabHLH055~X~Non-DNA-binding	BhibHLH102~X~Non-DNA-binding	LsibHLH015~X~Non-DNA-binding	MchbHLH030~XI~Non-DNA-binding	CmabHLH171~X~Non-DNA-binding
OG013	CmebHLH147~X~Non-DNA-binding	NonbHLH_gene	ClabHLH006~X~Non-DNA-binding	BhibHLH097~X~Non-DNA-binding	LsibHLH019~X~Non-DNA-binding	MchbHLH026~X~Non-DNA-binding	CmabHLH219~X~Non-DNA-binding
OG014	CmebHLH115~X~Non-DNA-binding	CsabHLH105~X~Non-DNA-binding	ClabHLH132~X~Non-DNA-binding	NonbHLH_gene	LsibHLH028~X~Non-DNA-binding	MchbHLH045~X~Non-DNA-binding	CmabHLH189~X~Non-DNA-binding
OG015	CmebHLH003~I~Non-DNA-binding	CsabHLH139~I~Non-DNA-binding	ClabHLH023~I~Non-DNA-binding	BhibHLH074~I~Non-DNA-binding	LsibHLH040~I~Non-DNA-binding	MchbHLH037~I~Non-DNA-binding	CmabHLH144~I~Non-DNA-binding,CmabHLH240~I~Non-DNA-binding
OG016	CmebHLH045~IX~Non-DNA-binding	CsabHLH043~I~Non-DNA-binding	ClabHLH120~I~Non-DNA-binding	BhibHLH053~I~Non-DNA-binding	LsibHLH118~I~Non-DNA-binding	MchbHLH094~III~Non-DNA-binding	CmabHLH051~III~Non-DNA-binding,CmabHLH154~I~Non-DNA-binding
OG017	CmebHLH100~I~Non-DNA-binding	CsabHLH081~I~Non-DNA-binding	ClabHLH140~I~Non-DNA-binding	BhibHLH131~I~Non-DNA-binding	LsibHLH044~I~Non-E-box	MchbHLH130~III~Non-DNA-binding	CmabHLH036~I~Non-DNA-binding,CmabHLH199~I~Non-DNA-binding
OG018	CmebHLH093~I~Non-DNA-binding	CsabHLH091~I~Non-DNA-binding	ClabHLH072~I~Non-DNA-binding	BhibHLH115~I~Non-DNA-binding	LsibHLH056~I~Non-DNA-binding	MchbHLH140~I~Non-DNA-binding	CmabHLH105~I~Non-DNA-binding
OG019	CmebHLH042~I~Non-DNA-binding	CsabHLH046~I~Non-DNA-binding	ClabHLH117~I~Non-DNA-binding	No_gene	LsibHLH115~I~Non-DNA-binding	MchbHLH097~I~Non-DNA-binding	CmabHLH152~I~Non-DNA-binding
OG020	CmebHLH050~I~Non-DNA-binding	CsabHLH077~I~Non-DNA-binding	ClabHLH070~I~Non-DNA-binding	BhibHLH112~I~Non-DNA-binding	LsibHLH058~I~Non-DNA-binding	MchbHLH138~I~Non-DNA-binding	CmabHLH010~I~Non-DNA-binding,CmabHLH103~V~Non-DNA-binding
OG021	CmebHLH109~I~Non-DNA-binding	CsabHLH130~I~Non-DNA-binding	ClabHLH014~I~Non-DNA-binding	BhibHLH039~I~Non-DNA-binding	LsibHLH004~I~Non-DNA-binding	MchbHLH008~I~Non-DNA-binding	CmabHLH028~I~Non-DNA-binding,CmabHLH083~I~Non-DNA-binding
OG022	CmebHLH049~IX~Non-G-box	CsabHLH078~IX~Non-G-box	ClabHLH153~IX~Non-G-box	BhibHLH113~IX~Non-G-box	LsibHLH060~IX~Non-G-box	MchbHLH142~IX~Non-G-box	CmabHLH008~IX~Non-G-box,CmabHLH107~IX~Non-G-box
OG023	CmebHLH107~IX~Non-G-box	CsabHLH128~IX~Non-G-box	ClabHLH012~IX~Non-G-box	BhibHLH046~IX~Non-G-box	LsibHLH006~IX~Non-G-box	MchbHLH006~IX~Non-G-box	CmabHLH029~IX~Non-G-box,CmabHLH085~IX~Non-G-box
OG024	CmebHLH038~IX~Non-G-box	CsabHLH050~IX~Non-G-box	ClabHLH116~IX~Non-G-box	BhibHLH056~IX~Non-G-box	LsibHLH114~IX~Non-G-box	MchbHLH093~IX~Non-G-box	CmabHLH058~IX~Non-G-box,CmabHLH149~IX~Non-G-box
OG025	CmebHLH006~IX~Non-G-box	CsabHLH136~IX~Non-G-box	ClabHLH102~IX~Non-G-box	BhibHLH080~IX~Non-G-box	LsibHLH152~X~Non-G-box	MchbHLH031~IX~Non-G-box	CmabHLH147~IX~Non-G-box
OG026	CmebHLH132~IX~Non-G-box	CsabHLH113~IX~Non-G-box	ClabHLH032~IX~Non-DNA-binding	BhibHLH120~IX~Non-DNA-binding,BhibHLH121~IX~Non-G-box	LsibHLH137~IX~Non-DNA-binding	MchbHLH015~IX~Non-G-box	CmabHLH012~IX~Non-G-box,CmabHLH244~IX~Non-G-box
OG027	CmebHLH009~III~G-box	CsabHLH134~III~G-box	ClabHLH020~III~G-box	BhibHLH077~III~G-box	LsibHLH149~III~G-box	MchbHLH034~III~G-box	CmabHLH250~III~G-box,CmabHLH138~III~G-box,NonbHLH_gene
OG028	CmebHLH129~III~G-box	CsabHLH039~III~G-box	ClabHLH147~III~G-box	BhibHLH124~III~G-box	LsibHLH134~III~Non-DNA-binding	MchbHLH018~III~G-box	CmabHLH015~III~G-box,CmabHLH248~III~G-box
OG029	CmebHLH024~I~Non-DNA-binding	CsabHLH028~I~Non-DNA-binding	ClabHLH086~I~Non-DNA-binding	BhibHLH028~I~Non-DNA-binding	LsibHLH088~V~Non-DNA-binding	MchbHLH067~I~Non-DNA-binding	CmabHLH120~I~Non-DNA-binding,CmabHLH134~I~Non-DNA-binding
OG030	CmebHLH014~I~Non-DNA-binding	CsabHLH147~I~Non-DNA-binding	ClabHLH123~I~Non-DNA-binding	BhibHLH104~I~Non-DNA-binding	LsibHLH034~V~Non-DNA-binding	MchbHLH117~I~Non-DNA-binding	CmabHLH098~I~Non-DNA-binding
OG031	CmebHLH054~I~Non-DNA-binding	NonbHLH_gene	ClabHLH103~I~Non-DNA-binding	BhibHLH016~I~Non-DNA-binding	LsibHLH099~I~Non-DNA-binding	MchbHLH098~I~Non-DNA-binding	CmabHLH002~I~Non-DNA-binding
OG032	CmebHLH016~XI~Non-E-box	CsabHLH022~XI~Non-E-box	ClabHLH048~XI~Non-E-box	BhibHLH035~XI~Non-E-box	LsibHLH082~XI~Non-E-box	MchbHLH079~XI~Non-E-box	CmabHLH124~XI~Non-DNA-binding
OG033	CmebHLH070~XI~Non-DNA-binding	CsabHLH032~XI~Non-G-box	ClabHLH029~XI~Non-DNA-binding	BhibHLH087~XI~Non-G-box	LsibHLH144~XI~Non-G-box	MchbHLH111~XI~Non-E-box	CmabHLH063~XI~Non-DNA-binding
OG034	CmebHLH135~XI~Non-E-box	CsabHLH116~XI~Non-E-box	ClabHLH083~XI~Non-DNA-binding	BhibHLH143~XI~Non-E-box	LsibHLH129~XI~Non-E-box	MchbHLH087~XI~Non-E-box	CmabHLH102~XI~Non-E-box,CmabHLH207~XI~Non-E-box
OG035	CmebHLH080~XI~Non-E-box	CsabHLH062~XI~Non-E-box	ClabHLH062~XI~Non-E-box	BhibHLH006~XI~Non-E-box	LsibHLH074~XI~Non-DNA-binding	MchbHLH053~XI~Non-E-box	CmabHLH076~XI~Non-E-box,CmabHLH181~XI~Non-E-box
OG036	CmebHLH019~IX~G-box	CsabHLH025~IX~G-box	ClabHLH045~IX~G-box	BhibHLH032~IX~G-box	LsibHLH085~IX~Non-DNA-binding	MchbHLH068~IX~G-box	CmabHLH121~IX~G-box
OG037	CmebHLH073~IX~G-box	CsabHLH029~IX~G-box	ClabHLH146~IX~G-box	No_gene	LsibHLH141~IX~G-box	MchbHLH114~IX~G-box	CmabHLH162~IX~G-box
OG038	CmebHLH022~XI~Non-DNA-binding	CsabHLH018~XI~Non-DNA-binding	ClabHLH089~XI~Non-DNA-binding	BhibHLH026~XI~Non-E-box	LsibHLH155~XI~Non-E-box	MchbHLH065~XI~Non-DNA-binding	CmabHLH118~XI~Non-E-box,CmabHLH132~XI~Non-E-box
OG039	CmebHLH068~XI~Non-DNA-binding	CsabHLH034~XI~Non-DNA-binding	ClabHLH152~XI~Non-DNA-binding	BhibHLH085~XI~Non-DNA-binding	LsibHLH146~XI~Non-DNA-binding	NonbHLH_gene	CmabHLH159~XI~Non-DNA-binding
OG040	CmebHLH025~IX~Non-G-box	CsabHLH019~IX~Non-G-box	ClabHLH090~IX~Non-G-box	BhibHLH025~IX~Non-G-box	LsibHLH090~IX~Non-G-box	MchbHLH064~IX~Non-G-box	CmabHLH117~IX~Non-G-box,CmabHLH131~IX~Non-G-box
OG041	CmebHLH067~IX~Non-G-box	CsabHLH035~IX~Non-G-box	ClabHLH151~IX~Non-G-box	BhibHLH084~IX~Non-G-box	LsibHLH147~IX~Non-G-box	MchbHLH109~IX~Non-G-box	CmabHLH059~IX~Non-G-box,CmabHLH158~IX~Non-G-box
OG042	CmebHLH026~II~G-box	CsabHLH007~I~G-box	ClabHLH091~I~G-box	BhibHLH017~I~G-box	LsibHLH091~I~Non-DNA-binding	MchbHLH063~I~G-box	CmabHLH115~I~G-box,CmabHLH130~I~G-box
OG043	CmebHLH148~I~G-box	CsabHLH011~I~G-box	NonbHLH_gene	BhibHLH096~I~G-box	LsibHLH018~O~Non-DNA-binding	MchbHLH027~I~G-box	CmabHLH169~I~G-box,CmabHLH218~I~G-box
OG044	CmebHLH096~IV~G-box	CsabHLH085~IV~Non-DNA-binding	ClabHLH106~IV~G-box	BhibHLH013~IV~G-box	LsibHLH101~IV~G-box	MchbHLH104~IV~G-box	CmabHLH004~IV~G-box,CmabHLH177~IV~G-box
OG045	CmebHLH027~IV~G-box	CsabHLH006~IV~G-box	ClabHLH092~IV~G-box	BhibHLH019~IV~G-box	LsibHLH092~IV~G-box	MchbHLH062~IV~G-box	CmabHLH116~IV~G-box,CmabHLH129~IV~G-box
OG046	CmebHLH149~IV~G-box	CsabHLH010~IV~G-box	ClabHLH053~IV~G-box	BhibHLH094~IV~G-box	LsibHLH017~IV~G-box	MchbHLH028~IV~G-box	CmabHLH170~IV~G-box,CmabHLH217~IV~G-box
OG047	CmebHLH028~II~G-box	CsabHLH005~II~G-box	ClabHLH093~II~G-box	BhibHLH020~II~G-box	LsibHLH093~IX~Non-DNA-binding	MchbHLH061~II~G-box	NonbHLH_gene,CmabHLH125~II~Non-E-box
OG048	CmebHLH150~II~G-box	CsabHLH009~II~G-box	ClabHLH054~II~G-box	BhibHLH095~II~G-box	LsibHLH016~II~G-box	MchbHLH029~II~G-box	CmabHLH005~II~G-box
OG049	CmebHLH032~I~G-box	CsabHLH001~I~G-box	ClabHLH097~I~G-box	BhibHLH024~I~G-box	LsibHLH097~I~G-box	No_gene	CmabHLH111~I~G-box
OG050	CmebHLH145~I~G-box	CsabHLH012~I~G-box	ClabHLH035~I~G-box	BhibHLH098~I~G-box	LsibHLH021~I~G-box	MchbHLH024~I~G-box	CmabHLH167~I~G-box,CmabHLH223~I~G-box
OG051	CmebHLH035~X~Non-DNA-binding	CsabHLH119~X~Non-DNA-binding	ClabHLH111~X~Non-DNA-binding	BhibHLH060~X~Non-DNA-binding	LsibHLH107~X~Non-DNA-binding	MchbHLH103~X~Non-DNA-binding	CmabHLH060~X~Non-DNA-binding,CmabHLH155~X~Non-DNA-binding
OG052	CmebHLH126~X~Non-DNA-binding	CsabHLH102~X~Non-DNA-binding	ClabHLH076~X~Non-DNA-binding	BhibHLH090~X~Non-DNA-binding	NonbHLH_gene	MchbHLH125~X~Non-DNA-binding	CmabHLH043~X~Non-DNA-binding
OG053	CmebHLH044~I~G-box	CsabHLH044~I~G-box	ClabHLH119~I~G-box	BhibHLH052~I~G-box	LsibHLH117~I~G-box	MchbHLH095~I~G-box	CmabHLH052~I~G-box,CmabHLH153~I~G-box
OG054	CmebHLH103~I~G-box	CsabHLH124~I~G-box	ClabHLH008~I~G-box	BhibHLH040~I~G-box	LsibHLH010~I~G-box	MchbHLH003~I~G-box	CmabHLH032~I~G-box,CmabHLH088~I~G-box
OG055	CmebHLH046~I~G-box	CsabHLH042~I~G-box	ClabHLH121~I~G-box	BhibHLH054~I~G-box	LsibHLH119~I~G-box	No_gene	No_gene
OG056	CmebHLH092~I~G-box	CsabHLH092~I~G-box	ClabHLH078~I~G-box	BhibHLH114~I~G-box	LsibHLH055~I~G-box	MchbHLH141~I~G-box	CmabHLH009~V~G-box,CmabHLH106~I~G-box
OG057	CmebHLH047~XI~G-box	CsabHLH080~XI~G-box	ClabHLH130~XI~G-box	BhibHLH070~XI~G-box	LsibHLH154~XI~G-box	MchbHLH074~XI~G-box	CmabHLH018~XI~G-box,CmabHLH236~XI~G-box
OG058	CmebHLH091~XI~G-box	CsabHLH054~XI~G-box	ClabHLH136~XI~G-box	BhibHLH126~XI~G-box	LsibHLH104~XI~G-box	MchbHLH135~XI~G-box	CmabHLH070~XI~G-box,CmabHLH202~XI~G-box
OG059	CmebHLH131~VII~G-box	CsabHLH051~VII~G-box	ClabHLH025~VII~G-box	BhibHLH122~VII~G-box	LsibHLH133~VII~G-box	MchbHLH014~VII~G-box	NonbHLH_gene,CmabHLH247~VII~G-box
OG060	CmebHLH052~VII~G-box,CmebHLH051~O~G-box	CsabHLH069~VII~G-box	ClabHLH069~VII~G-box	BhibHLH111~VII~G-box	LsibHLH054~VII~G-box	MchbHLH144~VII~G-box	CmabHLH006~VII~G-box,CmabHLH109~VII~G-box
OG061	CmebHLH143~VII~G-box	CsabHLH014~VII~G-box	ClabHLH037~VII~G-box	BhibHLH101~VII~G-box	LsibHLH023~VII~G-box	MchbHLH022~VII~G-box	CmabHLH166~VII~G-box,CmabHLH221~VII~G-box
OG062	No_gene	No_gene	ClabHLH137~VII~G-box	BhibHLH127~VII~G-box	LsibHLH065~VII~G-box	MchbHLH134~O~Non-DNA-binding	CmabHLH039~VII~G-box,CmabHLH201~VII~G-box
OG063	CmebHLH077~VII~G-box	CsabHLH059~VII~G-box	ClabHLH059~VII~G-box	BhibHLH150~VII~G-box	LsibHLH078~VII~G-box	MchbHLH048~VII~G-box	CmabHLH074~VII~G-box,CmabHLH183~VII~G-box
OG064	CmebHLH102~I~Non-DNA-binding	CsabHLH132~I~Non-DNA-binding	ClabHLH016~I~Non-DNA-binding	BhibHLH037~I~Non-DNA-binding	LsibHLH002~I~Non-DNA-binding	MchbHLH010~I~Non-DNA-binding	CmabHLH026~I~Non-DNA-binding,CmabHLH081~I~Non-DNA-binding
OG065	CmebHLH142~I~Non-DNA-binding	CsabHLH015~I~Non-DNA-binding	ClabHLH038~I~Non-DNA-binding	NonbHLH_gene,NonbHLH_gene	LsibHLH024~I~Non-DNA-binding	No_gene	CmabHLH165~I~Non-DNA-binding
OG066	CmebHLH043~XI~Non-E-box	CsabHLH045~XI~Non-E-box	ClabHLH118~XI~Non-DNA-binding	BhibHLH051~XI~Non-E-box	LsibHLH116~XI~Non-DNA-binding	MchbHLH096~XI~Non-E-box	CmabHLH053~XI~Non-E-box
OG067	CmebHLH094~XI~Non-DNA-binding	CsabHLH090~XI~Non-DNA-binding	ClabHLH071~XI~Non-DNA-binding	BhibHLH116~XI~Non-DNA-binding	LsibHLH057~XI~Non-DNA-binding	MchbHLH139~XI~Non-DNA-binding	CmabHLH104~XI~Non-DNA-binding
OG068	CmebHLH015~XI~Non-DNA-binding	CsabHLH148~XI~Non-DNA-binding	ClabHLH122~XI~Non-DNA-binding	BhibHLH105~XI~Non-DNA-binding	LsibHLH035~XI~Non-DNA-binding	MchbHLH116~XI~Non-DNA-binding	CmabHLH099~XI~Non-DNA-binding
OG069	No_gene	CsabHLH076~XI~Non-E-box	ClabHLH104~XI~Non-DNA-binding	BhibHLH015~XI~Non-DNA-binding	LsibHLH100~XI~Non-E-box	MchbHLH099~XI~Non-E-box	CmabHLH001~XI~Non-DNA-binding,CmabHLH178~XI~Non-DNA-binding
OG070	CmebHLH013~I~Non-G-box	CsabHLH146~I~Non-G-box	ClabHLH124~I~Non-G-box	BhibHLH106~I~Non-G-box	LsibHLH033~I~Non-G-box	MchbHLH118~I~Non-G-box	CmabHLH097~I~Non-G-box,CmabHLH212~I~Non-G-box
OG071	CmebHLH020~I~Non-G-box	CsabHLH026~I~Non-G-box	ClabHLH044~I~Non-G-box	BhibHLH031~I~Non-G-box	LsibHLH086~II~Non-G-box	MchbHLH069~I~Non-G-box	CmabHLH123~I~Non-G-box,CmabHLH135~I~Non-G-box
OG072	CmebHLH110~VIII~G-box	CsabHLH131~VIII~G-box	ClabHLH015~VIII~G-box	BhibHLH038~VIII~G-box	LsibHLH003~VIII~G-box	MchbHLH009~VIII~G-box	CmabHLH027~VIII~G-box,CmabHLH082~VIII~G-box
OG073	No_gene	CsabHLH040~VIII~G-box	ClabHLH026~VIII~G-box	BhibHLH123~VIII~G-box	LsibHLH135~VIII~G-box	MchbHLH017~VIII~G-box	CmabHLH014~VIII~G-box
OG074	CmebHLH008~I~G-box	CsabHLH142~I~G-box	ClabHLH128~I~G-box	BhibHLH110~I~G-box	LsibHLH029~I~G-box	MchbHLH115~I~G-box	CmabHLH092~I~G-box,CmabHLH215~I~G-box
OG075	CmebHLH053~I~G-box	CsabHLH071~I~G-box	ClabHLH101~I~G-box	BhibHLH065~I~G-box	LsibHLH070~I~G-box	MchbHLH076~I~G-box	CmabHLH020~I~G-box,CmabHLH234~I~G-box
OG076	CmebHLH108~IX~G-box	CsabHLH129~IX~G-box	ClabHLH013~IX~G-box	BhibHLH044~IX~G-box	LsibHLH005~IX~G-box	MchbHLH007~IX~G-box	NonbHLH_gene,CmabHLH084~IX~G-box
OG077	CmebHLH064~IX~G-box	No_gene	ClabHLH087~IX~G-box	BhibHLH092~IX~G-box	LsibHLH126~IX~G-box	MchbHLH040~IX~G-box	CmabHLH046~IX~G-box
OG078	CmebHLH124~IX~G-box	CsabHLH104~IX~G-box	ClabHLH073~IX~G-box	BhibHLH088~IX~G-box	LsibHLH050~IX~G-box	MchbHLH123~IX~G-box	CmabHLH041~IX~G-box,CmabHLH228~IX~G-box
OG079	CmebHLH021~IX~Non-E-box	CsabHLH027~IX~Non-E-box	ClabHLH043~IX~Non-E-box	BhibHLH029~IX~Non-E-box	LsibHLH087~IX~Non-E-box	MchbHLH070~IX~Non-E-box	CmabHLH122~IX~Non-E-box,CmabHLH136~IX~Non-E-box
OG080	CmebHLH001~IX~G-box	CsabHLH141~IX~G-box	ClabHLH021~IX~G-box	BhibHLH075~IX~G-box	LsibHLH038~IX~G-box	MchbHLH035~IX~G-box	CmabHLH145~IX~G-box,CmabHLH242~XI~Non-DNA-binding
OG081	CmebHLH002~II~Non-DNA-binding	CsabHLH140~II~Non-DNA-binding	ClabHLH022~II~Non-DNA-binding	BhibHLH076~II~Non-DNA-binding	LsibHLH039~II~Non-DNA-binding	MchbHLH036~II~Non-E-box	CmabHLH241~II~Non-DNA-binding
OG082	CmebHLH004~IX~G-box	CsabHLH138~IX~G-box	ClabHLH024~IX~G-box	BhibHLH073~IX~G-box	LsibHLH041~IX~G-box	MchbHLH038~IX~G-box	CmabHLH143~IX~G-box,CmabHLH239~IX~G-box
OG083	CmebHLH005~XI~Non-DNA-binding	CsabHLH137~XI~Non-DNA-binding	ClabHLH131~XI~Non-DNA-binding	BhibHLH072~XI~Non-DNA-binding	LsibHLH042~XI~Non-DNA-binding	MchbHLH149~XI~Non-DNA-binding	CmabHLH142~XI~Non-DNA-binding,CmabHLH238~XI~Non-DNA-binding
OG084	CmebHLH007~XI~Non-DNA-binding	CsabHLH135~XI~Non-DNA-binding	ClabHLH018~XI~Non-DNA-binding	BhibHLH078~XI~Non-DNA-binding	LsibHLH151~XI~Non-DNA-binding	MchbHLH032~XI~Non-DNA-binding	CmabHLH146~XI~Non-DNA-binding
OG085	CmebHLH065~IX~G-box	CsabHLH037~IX~G-box	ClabHLH085~IX~G-box	BhibHLH139~XI~G-box,BhibHLH140~IX~G-box	LsibHLH127~IX~G-box	MchbHLH085~IX~G-box	CmabHLH205~IX~G-box
OG086	CmebHLH010~II~G-box	CsabHLH143~I~G-box	ClabHLH127~I~G-box	BhibHLH109~I~G-box	LsibHLH030~I~G-box	MchbHLH121~I~G-box	CmabHLH094~I~G-box,CmabHLH216~I~G-box
OG087	CmebHLH011~IX~Non-E-box	CsabHLH144~IX~Non-E-box	ClabHLH126~IX~Non-E-box	BhibHLH108~IX~Non-E-box	LsibHLH031~IX~Non-E-box	MchbHLH120~IX~Non-DNA-binding	CmabHLH095~IX~Non-E-box,CmabHLH214~IX~Non-E-box
OG088	CmebHLH012~I~G-box	CsabHLH145~I~G-box	ClabHLH125~I~G-box	BhibHLH107~I~G-box	LsibHLH032~I~G-box	MchbHLH119~I~G-box	CmabHLH096~I~G-box,CmabHLH213~I~G-box
OG089	CmebHLH017~IX~G-box	CsabHLH023~IX~G-box	ClabHLH047~IX~G-box	BhibHLH033~IX~G-box	LsibHLH083~IX~G-box	MchbHLH073~IX~G-box	CmabHLH139~IX~G-box
OG090	CmebHLH018~I~G-box	CsabHLH024~I~G-box	ClabHLH046~I~G-box	BhibHLH034~I~G-box	LsibHLH084~I~G-box	MchbHLH071~I~G-box	CmabHLH137~I~G-box
OG091	CmebHLH023~I~G-box	CsabHLH017~I~G-box	ClabHLH088~I~G-box	BhibHLH027~I~G-box	LsibHLH089~I~G-box	MchbHLH066~I~G-box	CmabHLH119~I~G-box,CmabHLH133~I~G-box
OG092	CmebHLH029~VIII~Non-E-box	CsabHLH004~VIII~Non-E-box	ClabHLH094~VIII~Non-E-box	BhibHLH021~VIII~Non-E-box	LsibHLH094~VIII~Non-E-box	MchbHLH060~VIII~Non-E-box	CmabHLH114~VIII~Non-E-box,CmabHLH126~VIII~Non-E-box
OG093	CmebHLH031~I~G-box	CsabHLH002~VI~G-box	ClabHLH096~I~G-box	BhibHLH023~I~G-box	LsibHLH096~V~Non-E-box	MchbHLH058~I~G-box	CmabHLH112~I~G-box,CmabHLH128~I~G-box
OG094	CmebHLH033~IX~G-box	CsabHLH108~IX~G-box	ClabHLH149~IX~G-box	BhibHLH064~IX~G-box	LsibHLH037~IX~G-box	MchbHLH046~IX~G-box	CmabHLH050~IX~G-box,CmabHLH187~IX~G-box
OG095	CmebHLH034~XI~Non-E-box	CsabHLH110~XI~Non-E-box	ClabHLH109~XI~Non-DNA-binding	BhibHLH062~XI~Non-DNA-binding	LsibHLH106~XI~Non-DNA-binding	NonbHLH_gene	CmabHLH093~XI~Non-E-box,CmabHLH211~XI~Non-E-box
OG096	NonbHLH_gene	CsabHLH109~IX~Non-DNA-binding	ClabHLH148~IX~Non-DNA-binding	BhibHLH063~IX~Non-DNA-binding	LsibHLH036~IX~Non-DNA-binding	NonbHLH_gene	CmabHLH049~IX~Non-DNA-binding,CmabHLH188~O~Non-DNA-binding
OG097	CmebHLH036~I~G-box	CsabHLH118~I~G-box	ClabHLH112~I~G-box	BhibHLH059~I~G-box	LsibHLH108~I~G-box	MchbHLH102~I~G-box	CmabHLH061~I~G-box,CmabHLH156~I~G-box
OG098	CmebHLH040~XI~Non-DNA-binding	CsabHLH048~XI~Non-DNA-binding	NonbHLH_gene	BhibHLH061~XI~Non-DNA-binding	LsibHLH112~XI~Non-DNA-binding	MchbHLH090~XI~Non-DNA-binding	CmabHLH056~XI~Non-DNA-binding,CmabHLH150~XI~Non-DNA-binding
OG099	CmebHLH041~O~G-box	CsabHLH047~IX~G-box	ClabHLH114~IX~G-box	BhibHLH055~IX~G-box	LsibHLH111~IX~G-box	MchbHLH089~IX~G-box	CmabHLH055~IX~G-box,CmabHLH151~IX~G-box
OG100	CmebHLH048~IX~G-box	CsabHLH079~IX~G-box	ClabHLH129~IX~G-box	BhibHLH069~IX~G-box	LsibHLH153~IX~G-box	MchbHLH075~IX~G-box	CmabHLH019~IX~G-box,CmabHLH235~IX~G-box
OG101	CmebHLH055~XI~G-box	CsabHLH068~XI~G-box	ClabHLH100~XI~G-box	BhibHLH066~XI~G-box	LsibHLH069~XI~G-box	MchbHLH072~XI~G-box	CmabHLH021~XI~G-box,CmabHLH233~XI~G-box
OG102	CmebHLH056~IX~G-box	CsabHLH075~IX~G-box	ClabHLH141~IX~G-box	BhibHLH132~IX~G-box	LsibHLH046~O~G-box	MchbHLH150~IX~G-box	CmabHLH071~IX~G-box
OG103	CmebHLH057~I~G-box	CsabHLH074~I~G-box	ClabHLH142~I~G-box	No_gene	LsibHLH047~O~G-box	No_gene	CmabHLH174~I~G-box
OG104	CmebHLH058~I~Non-G-box	CsabHLH073~I~Non-G-box	ClabHLH143~I~Non-G-box	BhibHLH134~I~Non-G-box	LsibHLH048~I~Non-G-box	MchbHLH056~I~Non-G-box	CmabHLH173~I~Non-G-box
OG105	CmebHLH059~XI~Non-E-box	CsabHLH072~IX~Non-DNA-binding	ClabHLH144~IX~Non-E-box	BhibHLH133~IX~Non-DNA-binding	LsibHLH049~XI~Non-DNA-binding	MchbHLH057~IX~Non-E-box	CmabHLH067~IX~Non-E-box,CmabHLH172~IX~Non-DNA-binding
OG106	CmebHLH060~I~Non-E-box	CsabHLH120~I~Non-E-box	ClabHLH098~I~Non-E-box	BhibHLH068~I~Non-E-box	LsibHLH067~II~Non-E-box	MchbHLH081~II~Non-E-box	CmabHLH023~I~Non-E-box
OG107	CmebHLH061~XI~Non-DNA-binding	CsabHLH121~XI~Non-DNA-binding	ClabHLH099~XI~Non-DNA-binding	BhibHLH067~XI~Non-DNA-binding	LsibHLH068~XI~Non-DNA-binding	MchbHLH080~XI~Non-DNA-binding	CmabHLH022~XI~Non-DNA-binding
OG108	CmebHLH062~IX~G-box	CsabHLH122~IX~G-box	No_gene	BhibHLH071~IX~G-box	NonbHLH_gene	MchbHLH039~IX~G-box	CmabHLH237~IX~G-box
OG109	CmebHLH063~IX~G-box	CsabHLH038~IX~G-box	ClabHLH084~IX~G-box	BhibHLH141~IX~G-box	LsibHLH128~IX~G-box	MchbHLH086~IX~G-box	CmabHLH101~IX~G-box,CmabHLH206~IX~G-box
OG110	CmebHLH069~I~G-box	CsabHLH033~I~G-box	ClabHLH028~I~G-box	BhibHLH086~I~G-box	LsibHLH145~II~G-box	MchbHLH110~I~G-box	CmabHLH062~I~G-box,CmabHLH157~I~G-box
OG111	CmebHLH071~IX~G-box	CsabHLH031~IX~G-box	ClabHLH030~IX~G-box	NonbHLH_gene	LsibHLH143~VIII~G-box	MchbHLH112~IX~G-box	CmabHLH064~IX~G-box,CmabHLH160~IX~G-box
OG112	CmebHLH072~I~G-box	CsabHLH030~I~G-box	ClabHLH031~I~G-box	NonbHLH_gene,NonbHLH_gene	LsibHLH142~I~G-box	MchbHLH113~I~G-box	CmabHLH065~I~G-box,CmabHLH161~I~G-box
OG113	CmebHLH074~IX~G-box	CsabHLH056~IX~G-box	ClabHLH056~IX~G-box	BhibHLH003~IX~G-box	LsibHLH081~IX~G-box	MchbHLH047~IX~G-box	CmabHLH072~IX~G-box,CmabHLH186~IX~G-box
OG114	CmebHLH075~XI~G-box	CsabHLH057~XI~G-box	ClabHLH057~XI~G-box	BhibHLH002~XI~G-box	LsibHLH080~XI~G-box	MchbHLH050~XI~G-box	CmabHLH073~XI~G-box,CmabHLH185~XI~G-box
OG115	CmebHLH076~IX~G-box	CsabHLH058~IX~G-box	ClabHLH058~IX~G-box	BhibHLH001~IX~G-box	LsibHLH079~IX~G-box	MchbHLH049~IX~G-box	CmabHLH184~IX~G-box
OG116	CmebHLH078~IX~G-box	CsabHLH060~IX~G-box	ClabHLH060~IX~G-box	BhibHLH004~IX~G-box	LsibHLH075~IX~Non-DNA-binding	MchbHLH051~IX~G-box	CmabHLH075~IX~G-box
OG117	CmebHLH081~I~G-box	CsabHLH063~I~G-box	ClabHLH063~I~G-box	BhibHLH007~I~G-box	LsibHLH073~I~G-box	MchbHLH054~I~G-box	CmabHLH077~I~G-box,CmabHLH180~I~G-box
OG118	CmebHLH084~IX~G-box	CsabHLH067~IX~G-box	ClabHLH066~IX~G-box	BhibHLH010~IX~G-box	LsibHLH061~IX~G-box	MchbHLH127~IX~G-box	CmabHLH196~IX~G-box,CmabHLH232~IX~G-box
OG119	CmebHLH085~II~G-box	CsabHLH066~I~G-box	ClabHLH067~I~G-box	BhibHLH011~I~G-box	LsibHLH062~I~G-box	MchbHLH100~I~G-box	CmabHLH003~I~G-box,CmabHLH176~I~G-box
OG120	CmebHLH086~IX~Non-G-box	CsabHLH070~IX~Non-G-box	ClabHLH068~IX~Non-G-box	BhibHLH012~IX~Non-G-box	LsibHLH063~IX~Non-G-box	MchbHLH101~IX~Non-G-box	CmabHLH141~IX~Non-G-box,CmabHLH175~IX~Non-G-box
OG121	CmebHLH088~V~Non-DNA-binding	CsabHLH055~I~Non-DNA-binding	ClabHLH138~I~Non-DNA-binding	BhibHLH128~I~Non-DNA-binding	LsibHLH066~O~Non-DNA-binding	MchbHLH133~I~Non-DNA-binding	CmabHLH038~I~Non-DNA-binding,CmabHLH200~I~Non-DNA-binding
OG122	CmebHLH089~XI~G-box	CsabHLH052~XI~G-box	ClabHLH134~XI~G-box	BhibHLH147~XI~G-box	LsibHLH102~XI~G-box	MchbHLH137~XI~G-box	CmabHLH068~XI~G-box,CmabHLH204~XI~G-box
OG123	CmebHLH090~IX~Non-E-box	CsabHLH053~IX~Non-E-box	ClabHLH135~IX~Non-E-box	BhibHLH146~IX~Non-E-box	LsibHLH103~IX~Non-E-box	MchbHLH136~IX~Non-E-box	CmabHLH203~IX~Non-E-box
OG124	CmebHLH095~I~G-box	CsabHLH089~I~G-box	ClabHLH154~I~G-box	BhibHLH117~I~G-box	LsibHLH059~I~G-box	MchbHLH143~I~G-box	CmabHLH007~I~G-box,CmabHLH108~I~G-box
OG125	CmebHLH097~XI~Non-DNA-binding	CsabHLH084~XI~Non-DNA-binding	ClabHLH139~XI~Non-DNA-binding	BhibHLH130~XI~Non-DNA-binding	LsibHLH043~XI~Non-DNA-binding	MchbHLH129~XI~Non-DNA-binding	CmabHLH035~XI~Non-DNA-binding,CmabHLH198~XI~Non-DNA-binding
OG126	CmebHLH098~I~Non-G-box	CsabHLH083~I~Non-G-box	ClabHLH107~I~Non-G-box	BhibHLH014~I~Non-G-box	NonbHLH_gene	MchbHLH055~I~Non-G-box	CmabHLH078~I~Non-G-box
OG127	CmebHLH099~I~Non-E-box	CsabHLH082~I~Non-E-box	ClabHLH105~I~Non-E-box	BhibHLH018~I~Non-E-box	LsibHLH098~I~Non-E-box	MchbHLH148~I~Non-E-box	CmabHLH079~I~Non-E-box,CmabHLH179~I~Non-E-box
OG128	CmebHLH101~XI~Non-DNA-binding	CsabHLH133~XI~Non-DNA-binding	ClabHLH017~XI~Non-DNA-binding	BhibHLH036~XI~Non-DNA-binding	LsibHLH001~XI~Non-DNA-binding	MchbHLH011~XI~Non-DNA-binding	CmabHLH034~XI~Non-DNA-binding,CmabHLH080~XI~Non-DNA-binding
OG129	CmebHLH111~XI~Non-DNA-binding	CsabHLH123~XI~Non-DNA-binding	ClabHLH007~XI~Non-DNA-binding	BhibHLH045~XI~Non-DNA-binding	LsibHLH011~XI~Non-DNA-binding	MchbHLH002~XI~Non-DNA-binding	CmabHLH033~XI~Non-DNA-binding,CmabHLH089~XI~Non-DNA-binding
OG130	CmebHLH113~XI~Non-DNA-binding	CsabHLH086~XI~Non-DNA-binding	ClabHLH052~XI~Non-DNA-binding	BhibHLH047~XI~Non-DNA-binding	LsibHLH012~XI~Non-DNA-binding	MchbHLH147~XI~Non-DNA-binding	CmabHLH025~XI~Non-DNA-binding,CmabHLH090~XI~Non-DNA-binding
OG131	CmebHLH114~II~Non-G-box	CsabHLH106~I~Non-G-box	ClabHLH108~I~Non-G-box	BhibHLH081~I~Non-G-box	LsibHLH105~VI~Non-G-box	MchbHLH145~I~Non-G-box	CmabHLH110~I~Non-G-box
OG132	CmebHLH117~I~Non-DNA-binding	CsabHLH099~I~Non-DNA-binding	ClabHLH133~I~Non-DNA-binding	BhibHLH082~I~Non-DNA-binding	NonbHLH_gene	MchbHLH044~II~Non-DNA-binding	CmabHLH190~I~Non-G-box
OG133	CmebHLH118~I~Non-DNA-binding	CsabHLH098~I~Non-DNA-binding	ClabHLH042~I~Non-DNA-binding	BhibHLH138~I~Non-DNA-binding	LsibHLH125~III~Non-DNA-binding	MchbHLH043~I~Non-DNA-binding	CmabHLH048~I~Non-DNA-binding,CmabHLH191~II~Non-DNA-binding
OG134	CmebHLH119~VI~G-box	CsabHLH097~I~G-box	ClabHLH005~I~G-box	BhibHLH137~V~Non-DNA-binding	LsibHLH124~I~G-box	MchbHLH042~I~G-box	CmabHLH047~I~G-box,CmabHLH192~I~G-box
OG135	CmebHLH125~I~G-box	CsabHLH103~I~G-box	ClabHLH074~I~G-box	BhibHLH089~I~G-box	LsibHLH051~I~G-box	MchbHLH124~I~G-box	CmabHLH042~I~G-box,CmabHLH229~I~G-box
OG136	CmebHLH127~IX~Non-G-box	CsabHLH101~IX~Non-G-box	ClabHLH077~IX~Non-G-box	BhibHLH091~IX~Non-G-box	LsibHLH053~IX~Non-G-box	MchbHLH126~IX~Non-G-box	CmabHLH044~IX~Non-G-box,NonbHLH_gene
OG137	CmebHLH128~O~Non-DNA-binding	CsabHLH096~I~Non-DNA-binding	ClabHLH145~I~Non-DNA-binding	BhibHLH149~I~Non-DNA-binding	LsibHLH140~I~Non-DNA-binding	MchbHLH122~I~Non-DNA-binding	CmabHLH040~I~Non-DNA-binding
OG138	CmebHLH130~XI~Non-E-box	CsabHLH041~XI~Non-E-box	ClabHLH027~XI~Non-E-box	BhibHLH125~XI~Non-E-box	LsibHLH136~XI~Non-E-box	MchbHLH019~XI~Non-DNA-binding	CmabHLH016~XI~Non-E-box
OG139	CmebHLH133~IX~G-box	CsabHLH115~IX~G-box	ClabHLH033~IX~G-box	BhibHLH119~IX~G-box	LsibHLH139~IX~G-box	MchbHLH016~IX~G-box	CmabHLH011~IX~G-box,CmabHLH245~IX~G-box
OG140	CmebHLH134~IX~Non-G-box	CsabHLH114~IX~Non-G-box	ClabHLH034~IX~Non-G-box	BhibHLH118~IX~Non-G-box	LsibHLH138~IX~Non-G-box	MchbHLH013~IX~Non-G-box	NonbHLH_gene,CmabHLH246~IX~Non-G-box
OG141	CmebHLH136~IX~Non-DNA-binding	CsabHLH107~IX~Non-DNA-binding	ClabHLH082~IX~Non-DNA-binding	BhibHLH142~IX~Non-DNA-binding	LsibHLH130~IX~Non-DNA-binding	MchbHLH084~IX~Non-DNA-binding	NonbHLH_gene,CmabHLH208~IX~Non-DNA-binding
OG142	CmebHLH137~II~G-box	CsabHLH112~II~G-box	ClabHLH081~II~G-box	BhibHLH144~II~G-box	LsibHLH131~XI~Non-DNA-binding	MchbHLH083~II~G-box	CmabHLH100~II~G-box,CmabHLH209~II~G-box
OG143	CmebHLH139~XI~Non-DNA-binding	CsabHLH021~XI~Non-DNA-binding	ClabHLH041~XI~Non-DNA-binding	BhibHLH093~XI~Non-DNA-binding	LsibHLH027~XI~Non-DNA-binding	MchbHLH020~XI~Non-DNA-binding	CmabHLH163~XI~Non-DNA-binding,CmabHLH227~XI~Non-DNA-binding
OG144	CmebHLH140~IX~G-box	CsabHLH020~IX~G-box	ClabHLH040~IX~G-box	BhibHLH103~IX~G-box	LsibHLH026~IX~G-box	MchbHLH021~IX~G-box	CmabHLH164~IX~G-box,CmabHLH226~IX~G-box
OG145	CmebHLH144~IX~Non-G-box	CsabHLH013~IX~Non-G-box	ClabHLH036~IX~Non-G-box	BhibHLH099~IX~Non-G-box	LsibHLH022~IX~Non-G-box	MchbHLH023~IX~Non-G-box	CmabHLH222~IX~Non-G-box
OG146	CmebHLH146~X~Non-G-box	NonbHLH_gene	NonbHLH_gene	BhibHLH100~X~Non-G-box	LsibHLH020~IX~Non-G-box	MchbHLH025~IX~Non-G-box	CmabHLH220~IX~Non-G-box
OG147	CmebHLH116~IX~Non-G-box	CsabHLH100~IX~Non-G-box	ClabHLH019~IX~Non-G-box	BhibHLH079~IX~Non-G-box	LsibHLH150~IX~Non-G-box	MchbHLH033~IX~Non-G-box	CmabHLH140~IX~Non-G-box,CmabHLH243~IX~Non-G-box
OG148	No_gene	No_gene	No_gene	BhibHLH129~IX~G-box	No_gene	MchbHLH132~IX~G-box	CmabHLH037~IX~G-box
OG149	No_gene	No_gene	ClabHLH075~IX~Non-DNA-binding	No_gene	LsibHLH052~IX~Non-DNA-binding	No_gene	No_gene
OG150	No_gene	No_gene	ClabHLH110~I~G-box	No_gene	NonbHLH_gene	MchbHLH041~I~G-box	CmabHLH193~I~G-box
OG151	No_gene	No_gene	No_gene	BhibHLH030~IX~Non-G-box	LsibHLH045~IX~Non-G-box	No_gene	CmabHLH045~IX~Non-G-box
OG152	NonbHLH_gene	NonbHLH_gene	NonbHLH_gene	NonbHLH_gene	NonbHLH_gene	NonbHLH_gene	CmabHLH230~X~Non-DNA-binding
OG153	NonbHLH_gene	NonbHLH_gene	NonbHLH_gene	NonbHLH_gene	NonbHLH_gene	NonbHLH_gene	CmabHLH168~IX~Non-G-box
OG154	NonbHLH_gene	NonbHLH_gene	NonbHLH_gene	No_gene	NonbHLH_gene	NonbHLH_gene	CmabHLH066~I~G-box
OG155	NonbHLH_gene	NonbHLH_gene	NonbHLH_gene	NonbHLH_gene	NonbHLH_gene	NonbHLH_gene	CmabHLH069~IX~Non-E-box
OG156	CmebHLH087~IX~Non-G-box	No_gene	No_gene	No_gene	No_gene	No_gene	No_gene
OG157	No_gene	No_gene	No_gene	No_gene	No_gene	No_gene	CmabHLH013~VII~G-box
OG158	No_gene	No_gene	No_gene	No_gene	No_gene	No_gene	CmabHLH249~XI~G-box
OG159	No_gene	No_gene	No_gene	No_gene	No_gene	No_gene	CmabHLH251~III~G-box
OG160	No_gene	CsabHLH149~VII~G-box	No_gene	No_gene	No_gene	No_gene	No_gene
OG161	No_gene	No_gene	No_gene	No_gene	LsibHLH064~XI~Non-DNA-binding	No_gene	No_gene
OG162	No_gene	No_gene	No_gene	No_gene	No_gene	MchbHLH012~I~Non-G-box	No_gene
OG163	No_gene	No_gene	No_gene	No_gene	No_gene	MchbHLH082~XI~Non-DNA-binding	No_gene
OG164	No_gene	No_gene	No_gene	No_gene	No_gene	MchbHLH131~IX~G-box	No_gene
Notes: Blue highlight means tandem duplicated genes and yellow highlight means species-specific bHLHs.

## Sheet: Table S3
Table S3 List of paralogous gene pairs in each cucurbit crop
Cucumber
CsabHLH003|CsaV3_1G002240.1	CsabHLH008|CsaV3_1G005290.1
CsabHLH006|CsaV3_1G003270.1	CsabHLH010|CsaV3_1G006280.1
CsabHLH007|CsaV3_1G003910.1	CsabHLH011|CsaV3_1G006650.1
CsabHLH001|CsaV3_1G000190.1	CsabHLH012|CsaV3_1G009880.1
CsabHLH019|CsaV3_1G031920.1	CsabHLH035|CsaV3_2G008770.1
CsabHLH018|CsaV3_1G029460.1	CsabHLH034|CsaV3_2G007890.1
CsabHLH025|CsaV3_1G040580.1	CsabHLH029|CsaV3_2G001440.1
CsabHLH015|CsaV3_1G011460.1	CsabHLH132|CsaV3_6G049510.1
CsabHLH026|CsaV3_1G042640.1	CsabHLH146|CsaV3_7G031270.1
CsabHLH046|CsaV3_2G028950.1	CsabHLH077|CsaV3_3G045440.1
CsabHLH050|CsaV3_2G030500.1	CsabHLH078|CsaV3_3G048260.1
CsabHLH042|CsaV3_2G025890.1	CsabHLH092|CsaV3_4G035310.1
CsabHLH043|CsaV3_2G026190.1	CsabHLH091|CsaV3_4G034980.1
CsabHLH045|CsaV3_2G026610.1	CsabHLH090|CsaV3_4G034440.1
CsabHLH040|CsaV3_2G015700.1	CsabHLH131|CsaV3_6G047120.1
CsabHLH044|CsaV3_2G026540.1	CsabHLH124|CsaV3_6G043370.1
CsabHLH050|CsaV3_2G030500.1	CsabHLH128|CsaV3_6G044730.1
CsabHLH039|CsaV3_2G014750.1	CsabHLH134|CsaV3_7G000080.1
CsabHLH054|CsaV3_3G001710.1	CsabHLH080|CsaV3_3G049150.1
CsabHLH064|CsaV3_3G016560.1	CsabHLH093|CsaV3_5G003410.1
CsabHLH077|CsaV3_3G045440.1	CsabHLH130|CsaV3_6G046660.1
CsabHLH078|CsaV3_3G048260.1	CsabHLH128|CsaV3_6G044730.1
CsabHLH076|CsaV3_3G044120.1	CsabHLH148|CsaV3_7G035000.1
CsabHLH071|CsaV3_3G028610.1	CsabHLH142|CsaV3_7G025510.1
CsabHLH081|CsaV3_4G000380.1	CsabHLH091|CsaV3_4G034980.1
CsabHLH081|CsaV3_4G000380.1	CsabHLH139|CsaV3_7G007860.1
CsabHLH102|CsaV3_5G032530.1	CsabHLH119|CsaV3_6G036240.1
CsabHLH113|CsaV3_6G012850.1	CsabHLH136|CsaV3_7G004510.1
Melon
CmebHLH013|MELO3C023532.2.1	CmebHLH020|MELO3C015207.2.1
CmebHLH003|MELO3C018516.2.1	CmebHLH045|MELO3C010811.2.1
CmebHLH014|MELO3C027913.2.1	CmebHLH054|MELO3C012975.2.1
CmebHLH003|MELO3C018516.2.1	CmebHLH100|MELO3C017996.2.1
CmebHLH009|MELO3C013453.2.1	CmebHLH129|MELO3C023299.2.1
CmebHLH006|MELO3C018728.2.1	CmebHLH132|MELO3C013627.2.1
CmebHLH022|MELO3C010170.2.1	CmebHLH068|MELO3C004096.2.1
CmebHLH019|MELO3C015488.2.1	CmebHLH073|MELO3C004627.2.1
CmebHLH016|MELO3C015253.2.1	CmebHLH070|MELO3C027082.2.1
CmebHLH025|MELO3C017424.2.1	CmebHLH067|MELO3C003968.2.1
CmebHLH026|MELO3C017314.2.1	CmebHLH148|MELO3C002089.2.1
CmebHLH027|MELO3C017257.2.1	CmebHLH149|MELO3C002057.2.1
CmebHLH028|MELO3C017202.2.1	CmebHLH150|MELO3C002012.2.1
CmebHLH030|MELO3C017164.2.1	CmebHLH151|MELO3C001968.2.1
CmebHLH030|MELO3C017164.2.1	CmebHLH147|MELO3C002197.2.1
CmebHLH032|MELO3C026173.2.1	CmebHLH145|MELO3C002383.2.1
CmebHLH042|MELO3C010963.2.1	CmebHLH050|MELO3C003797.2.1
CmebHLH046|MELO3C010783.2.1	CmebHLH092|MELO3C016841.2.1
CmebHLH044|MELO3C010843.2.1	CmebHLH103|MELO3C007570.2.1
CmebHLH038|MELO3C011110.2.1	CmebHLH107|MELO3C007694.2.1
CmebHLH035|MELO3C027290.2.1	CmebHLH126|MELO3C012081.2.1
CmebHLH047|MELO3C003412.2.1	CmebHLH091|MELO3C013851.2.1
CmebHLH049|MELO3C003492.2.1	CmebHLH107|MELO3C007694.2.1
CmebHLH050|MELO3C003797.2.1	CmebHLH109|MELO3C007864.2.1
CmebHLH082|MELO3C006854.2.1	CmebHLH120|MELO3C005610.2.1
CmebHLH080|MELO3C006722.2.1	CmebHLH135|MELO3C021260.2.1
CmebHLH102|MELO3C007341.2.1	CmebHLH142|MELO3C002522.2.1
CmebHLH115|MELO3C021981.2.1	CmebHLH147|MELO3C002197.2.1
Watermelon
ClabHLH016|Cla97C01G022210.1	ClabHLH038|Cla97C03G056500.1
ClabHLH003|Cla97C01G003430.1	ClabHLH064|Cla97C05G089540.1
ClabHLH014|Cla97C01G019320.1	ClabHLH070|Cla97C05G100100.1
ClabHLH006|Cla97C01G013520.1	ClabHLH095|Cla97C06G125890.1
ClabHLH008|Cla97C01G016040.1	ClabHLH119|Cla97C08G159700.1
ClabHLH013|Cla97C01G017760.1	ClabHLH115|Cla97C08G154770.1
ClabHLH014|Cla97C01G019320.1	ClabHLH117|Cla97C08G158390.1
ClabHLH006|Cla97C01G013520.1	ClabHLH132|Cla97C09G179720.1
ClabHLH012|Cla97C01G017430.1	ClabHLH153|Cla97C11G220830.1
ClabHLH029|Cla97C02G040620.1	ClabHLH083|Cla97C06G113920.1
ClabHLH032|Cla97C02G043460.1	ClabHLH102|Cla97C07G131160.1
ClabHLH023|Cla97C02G033780.1	ClabHLH140|Cla97C10G193380.1
ClabHLH020|Cla97C02G031850.1	ClabHLH147|Cla97C11G211110.1
ClabHLH037|Cla97C03G056310.1	ClabHLH069|Cla97C05G096010.1
ClabHLH035|Cla97C03G055150.1	ClabHLH097|Cla97C06G128010.1
ClabHLH045|Cla97C03G065750.1	ClabHLH146|Cla97C11G208100.1
ClabHLH053|Cla97C04G078350.1	ClabHLH092|Cla97C06G124900.1
ClabHLH054|Cla97C04G078880.1	ClabHLH093|Cla97C06G125450.1
ClabHLH062|Cla97C05G088250.1	ClabHLH083|Cla97C06G113920.1
ClabHLH070|Cla97C05G100100.1	ClabHLH117|Cla97C08G158390.1
ClabHLH071|Cla97C05G101640.1	ClabHLH118|Cla97C08G159640.1
ClabHLH072|Cla97C05G102260.1	ClabHLH120|Cla97C08G160130.1
ClabHLH076|Cla97C05G106500.1	ClabHLH111|Cla97C08G151720.1
ClabHLH069|Cla97C05G096010.1	ClabHLH137|Cla97C10G189930.1
ClabHLH086|Cla97C06G118610.1	ClabHLH123|Cla97C09G164000.1
ClabHLH089|Cla97C06G122170.1	ClabHLH152|Cla97C11G218460.1
ClabHLH090|Cla97C06G123120.1	ClabHLH151|Cla97C11G217700.1
ClabHLH104|Cla97C07G140340.1	ClabHLH122|Cla97C09G162350.1
ClabHLH103|Cla97C07G139980.1	ClabHLH123|Cla97C09G164000.1
ClabHLH116|Cla97C08G154990.1	ClabHLH153|Cla97C11G220830.1
ClabHLH130|Cla97C09G174730.1	ClabHLH136|Cla97C10G186220.1
Bottle gourd
LsibHLH154|LsiUNG000390.1	LsibHLH104|Lsi07G011980.1
LsibHLH004|Lsi01G006450.1	LsibHLH058|Lsi04G016980.1
LsibHLH006|Lsi01G008310.1	LsibHLH114|Lsi08G010470.1
LsibHLH004|Lsi01G006450.1	LsibHLH115|Lsi08G013750.1
LsibHLH003|Lsi01G006010.1	LsibHLH135|Lsi10G004630.1
LsibHLH029|Lsi02G020440.1	LsibHLH070|Lsi05G010740.1
LsibHLH019|Lsi02G003030.1	LsibHLH095|Lsi06G014750.1
LsibHLH021|Lsi02G005250.1	LsibHLH097|Lsi06G016720.1
LsibHLH017|Lsi02G001450.1	LsibHLH092|Lsi06G013840.1
LsibHLH018|Lsi02G001820.1	LsibHLH091|Lsi06G013260.1
LsibHLH033|Lsi02G025930.1	LsibHLH086|Lsi06G005130.1
LsibHLH034|Lsi02G028100.1	LsibHLH099|Lsi07G005120.1
LsibHLH035|Lsi02G029600.1	LsibHLH100|Lsi07G005480.1
LsibHLH040|Lsi03G005730.1	LsibHLH118|Lsi08G015230.1
LsibHLH060|Lsi04G023000.1	LsibHLH114|Lsi08G010470.1
LsibHLH055|Lsi04G014550.1	LsibHLH119|Lsi08G015500.1
LsibHLH056|Lsi04G014920.1	LsibHLH118|Lsi08G015230.1
LsibHLH058|Lsi04G016980.1	LsibHLH115|Lsi08G013750.1
LsibHLH071|Lsi05G012840.1	LsibHLH120|Lsi09G003250.1
LsibHLH072|Lsi05G012850.1	LsibHLH122|Lsi09G003350.1
LsibHLH090|Lsi06G012090.1	LsibHLH147|Lsi11G008000.1
LsibHLH085|Lsi06G002900.1	LsibHLH141|Lsi11G001850.1
LsibHLH082|Lsi06G000520.1	LsibHLH144|Lsi11G006440.1
LsibHLH134|Lsi10G003710.1	LsibHLH149|Lsi11G011120.1
LsibHLH137|Lsi10G009020.1	LsibHLH152|Lsi11G015660.1
Wax gourd
BhibHLH006|Bhi01P000789	BhibHLH143|Bhi12P001737
BhibHLH017|Bhi01P002696	BhibHLH096|Bhi08P001022
BhibHLH015|Bhi01P002590	BhibHLH105|Bhi09P000329
BhibHLH016|Bhi01P002633	BhibHLH104|Bhi09P000145
BhibHLH120|Bhi10P000853	BhibHLH080|Bhi05P001627
BhibHLH124|Bhi10P001613	BhibHLH077|Bhi05P001112
BhibHLH127|Bhi11P000522	BhibHLH111|Bhi09P001639
BhibHLH026|Bhi02P000631	BhibHLH085|Bhi06P001184
BhibHLH019|Bhi02P000036	BhibHLH094|Bhi08P000882
BhibHLH022|Bhi02P000239	BhibHLH097|Bhi08P001155
BhibHLH024|Bhi02P000483	BhibHLH098|Bhi08P001255
BhibHLH040|Bhi03P000706	BhibHLH052|Bhi04P000339
BhibHLH053|Bhi04P000389	BhibHLH115|Bhi09P002669
BhibHLH054|Bhi04P000422	BhibHLH114|Bhi09P002621
Bitter gourd
MchbHLH006|MC01g0989	MchbHLH093|MC08g0274
MchbHLH003|MC01g_new0347	MchbHLH095|MC08g_new0087
MchbHLH005|MC01g0977	MchbHLH131|MC10g0517
MchbHLH008|MC01g1140	MchbHLH138|MC11g0147
MchbHLH018|MC02g0944	MchbHLH034|MC04g0462
MchbHLH015|MC02g0541	MchbHLH031|MC04g0133
MchbHLH012|MC02g_new0037	MchbHLH069|MC06g0959
MchbHLH014|MC02g0517	MchbHLH144|MC11g0951
MchbHLH026|MC03g1116	MchbHLH059|MC06g0185
MchbHLH027|MC03g1204	MchbHLH063|MC06g0319
MchbHLH028|MC03g1239	MchbHLH062|MC06g0257
MchbHLH029|MC03g1282	MchbHLH061|MC06g0209
MchbHLH022|MC03g0850	MchbHLH144|MC11g0951
MchbHLH045|MC04g1690	MchbHLH059|MC06g0185
MchbHLH040|MC04g0863	MchbHLH123|MC09g1553
MchbHLH037|MC04g0606	MchbHLH130|MC10g0364
MchbHLH037|MC04g0606	MchbHLH140|MC11g0281
MchbHLH053|MC05g0684	MchbHLH087|MC07g0846
MchbHLH068|MC06g0788	MchbHLH114|MC08g2557
MchbHLH064|MC06g0406	MchbHLH109|MC08g2066
MchbHLH079|MC06g2178	MchbHLH111|MC08g2187
MchbHLH062|MC06g0257	MchbHLH104|MC08g1860
MchbHLH069|MC06g0959	MchbHLH118|MC09g0436
MchbHLH067|MC06g0698	MchbHLH117|MC09g0268
MchbHLH076|MC06g1769	MchbHLH115|MC09g0034
MchbHLH074|MC06g1670	MchbHLH135|MC10g1316
MchbHLH087|MC07g0846	MchbHLH111|MC08g2187
MchbHLH098|MC08g1039	MchbHLH117|MC09g0268
MchbHLH099|MC08g1072	MchbHLH116|MC09g0234
MchbHLH103|MC08g1560	MchbHLH125|MC09g1687
MchbHLH094|MC08g0564	MchbHLH140|MC11g0281
MchbHLH096|MC08g0591	MchbHLH139|MC11g0237
MchbHLH097|MC08g0695	MchbHLH138|MC11g0147
Pumpkin
CmabHLH001|CmaCh01G000810.1	CmabHLH099|CmaCh08G007520.1
CmabHLH002|CmaCh01G001040.1	CmabHLH098|CmaCh08G007150.1
CmabHLH009|CmaCh01G017570.1	CmabHLH106|CmaCh09G003090.1
CmabHLH010|CmaCh01G019310.1	CmabHLH103|CmaCh09G001370.1
CmabHLH006|CmaCh01G011520.1	CmabHLH109|CmaCh09G009240.1
CmabHLH008|CmaCh01G014610.1	CmabHLH107|CmaCh09G006060.1
CmabHLH007|CmaCh01G013250.1	CmabHLH108|CmaCh09G007220.1
CmabHLH004|CmaCh01G004280.1	CmabHLH129|CmaCh11G002330.1
CmabHLH005|CmaCh01G008140.1	CmabHLH125|CmaCh11G001180.1
CmabHLH002|CmaCh01G001040.1	CmabHLH134|CmaCh11G006230.1
CmabHLH010|CmaCh01G019310.1	CmabHLH152|CmaCh12G004480.1
CmabHLH001|CmaCh01G000810.1	CmabHLH178|CmaCh14G012810.1
CmabHLH003|CmaCh01G003810.1	CmabHLH176|CmaCh14G008170.1
CmabHLH004|CmaCh01G004280.1	CmabHLH177|CmaCh14G011440.1
CmabHLH006|CmaCh01G011520.1	CmabHLH201|CmaCh16G008460.1
CmabHLH018|CmaCh02G016140.1	CmabHLH070|CmaCh06G006480.1
CmabHLH020|CmaCh02G017040.1	CmabHLH092|CmaCh08G000560.1
CmabHLH012|CmaCh02G000960.1	CmabHLH147|CmaCh11G018830.1
CmabHLH017|CmaCh02G014980.1	CmabHLH194|CmaCh15G011820.1
CmabHLH018|CmaCh02G016140.1	CmabHLH202|CmaCh16G011570.1
CmabHLH017|CmaCh02G014980.1	CmabHLH197|CmaCh16G001650.1
CmabHLH018|CmaCh02G016140.1	CmabHLH236|CmaCh19G002360.1
CmabHLH019|CmaCh02G016180.1	CmabHLH235|CmaCh19G002300.1
CmabHLH020|CmaCh02G017040.1	CmabHLH234|CmaCh19G001330.1
CmabHLH021|CmaCh02G017630.1	CmabHLH233|CmaCh19G000700.1
CmabHLH015|CmaCh02G003940.1	CmabHLH248|CmaCh20G008470.1
CmabHLH011|CmaCh02G000790.1	CmabHLH245|CmaCh20G002200.1
CmabHLH012|CmaCh02G000960.1	CmabHLH244|CmaCh20G002040.1
CmabHLH026|CmaCh03G005080.1	CmabHLH081|CmaCh07G002910.1
CmabHLH027|CmaCh03G006850.1	CmabHLH082|CmaCh07G004270.1
CmabHLH028|CmaCh03G007200.1	CmabHLH083|CmaCh07G004650.1
CmabHLH029|CmaCh03G008580.1	CmabHLH085|CmaCh07G005920.1
CmabHLH031|CmaCh03G008680.1	CmabHLH086|CmaCh07G006050.1
CmabHLH032|CmaCh03G009690.1	CmabHLH088|CmaCh07G006950.1
CmabHLH033|CmaCh03G010890.1	CmabHLH089|CmaCh07G007960.1
CmabHLH025|CmaCh03G003380.1	CmabHLH090|CmaCh07G010810.1
CmabHLH026|CmaCh03G005080.1	CmabHLH165|CmaCh13G006970.1
CmabHLH047|CmaCh04G021840.1	CmabHLH192|CmaCh15G008470.1
CmabHLH048|CmaCh04G022970.1	CmabHLH191|CmaCh15G007400.1
CmabHLH049|CmaCh04G028770.1	CmabHLH188|CmaCh15G001530.1
CmabHLH050|CmaCh04G028970.1	CmabHLH187|CmaCh15G001390.1
CmabHLH038|CmaCh04G009290.1	CmabHLH200|CmaCh16G008390.1
CmabHLH039|CmaCh04G009380.1	CmabHLH201|CmaCh16G008460.1
CmabHLH036|CmaCh04G004510.1	CmabHLH199|CmaCh16G003240.1
CmabHLH035|CmaCh04G003980.1	CmabHLH198|CmaCh16G002700.1
CmabHLH041|CmaCh04G015370.1	CmabHLH228|CmaCh18G010470.1
CmabHLH042|CmaCh04G015700.1	CmabHLH229|CmaCh18G010760.1
CmabHLH035|CmaCh04G003980.1	CmabHLH238|CmaCh19G004700.1
CmabHLH052|CmaCh05G001740.1	CmabHLH088|CmaCh07G006950.1
CmabHLH051|CmaCh05G001430.1	CmabHLH105|CmaCh09G002850.1
CmabHLH053|CmaCh05G001790.1	CmabHLH104|CmaCh09G002350.1
CmabHLH059|CmaCh05G007190.1	CmabHLH117|CmaCh10G003720.1
CmabHLH059|CmaCh05G007190.1	CmabHLH131|CmaCh11G003590.1
CmabHLH064|CmaCh05G011540.1	CmabHLH160|CmaCh12G010850.1
CmabHLH065|CmaCh05G012360.1	CmabHLH161|CmaCh12G011530.1
CmabHLH059|CmaCh05G007190.1	CmabHLH158|CmaCh12G009150.1
CmabHLH062|CmaCh05G010530.1	CmabHLH157|CmaCh12G008670.1
CmabHLH060|CmaCh05G009370.1	CmabHLH155|CmaCh12G006960.1
CmabHLH061|CmaCh05G009490.1	CmabHLH156|CmaCh12G007040.1
CmabHLH051|CmaCh05G001430.1	CmabHLH154|CmaCh12G005960.1
CmabHLH052|CmaCh05G001740.1	CmabHLH153|CmaCh12G005590.1
CmabHLH055|CmaCh05G005150.1	CmabHLH151|CmaCh12G002250.1
CmabHLH056|CmaCh05G005280.1	CmabHLH150|CmaCh12G002160.1
CmabHLH058|CmaCh05G005630.1	CmabHLH149|CmaCh12G001740.1
CmabHLH061|CmaCh05G009490.1	CmabHLH156|CmaCh12G007040.1
CmabHLH067|CmaCh06G002800.1	CmabHLH172|CmaCh14G001190.1
CmabHLH074|CmaCh06G013330.1	CmabHLH183|CmaCh14G018060.1
CmabHLH076|CmaCh06G015690.1	CmabHLH181|CmaCh14G015830.1
CmabHLH077|CmaCh06G016070.1	CmabHLH180|CmaCh14G015240.1
CmabHLH079|CmaCh06G016830.1	CmabHLH179|CmaCh14G014380.1
CmabHLH066|CmaCh06G000830.1	CmabHLH174|CmaCh14G004380.1
CmabHLH068|CmaCh06G005830.1	CmabHLH204|CmaCh16G012320.1
CmabHLH069|CmaCh06G005920.1	CmabHLH203|CmaCh16G012250.1
CmabHLH070|CmaCh06G006480.1	CmabHLH202|CmaCh16G011570.1
CmabHLH076|CmaCh06G015690.1	CmabHLH207|CmaCh17G003760.1
CmabHLH088|CmaCh07G006950.1	CmabHLH153|CmaCh12G005590.1
CmabHLH081|CmaCh07G002910.1	CmabHLH165|CmaCh13G006970.1
CmabHLH102|CmaCh08G012850.1	CmabHLH181|CmaCh14G015830.1
CmabHLH099|CmaCh08G007520.1	CmabHLH178|CmaCh14G012810.1
CmabHLH101|CmaCh08G011060.1	CmabHLH206|CmaCh17G001790.1
CmabHLH102|CmaCh08G012850.1	CmabHLH207|CmaCh17G003760.1
CmabHLH094|CmaCh08G002430.1	CmabHLH216|CmaCh17G012900.1
CmabHLH092|CmaCh08G000560.1	CmabHLH215|CmaCh17G012260.1
CmabHLH096|CmaCh08G003030.1	CmabHLH213|CmaCh17G012130.1
CmabHLH095|CmaCh08G002990.1	CmabHLH214|CmaCh17G012230.1
CmabHLH097|CmaCh08G005430.1	CmabHLH212|CmaCh17G009420.1
CmabHLH100|CmaCh08G008600.1	CmabHLH209|CmaCh17G004930.1
CmabHLH093|CmaCh08G000980.1	CmabHLH211|CmaCh17G005710.1
CmabHLH092|CmaCh08G000560.1	CmabHLH234|CmaCh19G001330.1
CmabHLH103|CmaCh09G001370.1	CmabHLH152|CmaCh12G004480.1
CmabHLH105|CmaCh09G002850.1	CmabHLH154|CmaCh12G005960.1
CmabHLH109|CmaCh09G009240.1	CmabHLH201|CmaCh16G008460.1
CmabHLH117|CmaCh10G003720.1	CmabHLH131|CmaCh11G003590.1
CmabHLH118|CmaCh10G004330.1	CmabHLH132|CmaCh11G004260.1
CmabHLH119|CmaCh10G004800.1	CmabHLH133|CmaCh11G004730.1
CmabHLH120|CmaCh10G006370.1	CmabHLH134|CmaCh11G006230.1
CmabHLH123|CmaCh10G009420.1	CmabHLH135|CmaCh11G008370.1
CmabHLH112|CmaCh10G001640.1	CmabHLH128|CmaCh11G001750.1
CmabHLH113|CmaCh10G001830.1	CmabHLH127|CmaCh11G001520.1
CmabHLH115|CmaCh10G002300.1	CmabHLH130|CmaCh11G002790.1
CmabHLH116|CmaCh10G002770.1	CmabHLH129|CmaCh11G002330.1
CmabHLH115|CmaCh10G002300.1	CmabHLH169|CmaCh13G010230.1
CmabHLH113|CmaCh10G001830.1	CmabHLH171|CmaCh13G011190.1
CmabHLH111|CmaCh10G000290.1	CmabHLH167|CmaCh13G008280.1
CmabHLH113|CmaCh10G001830.1	CmabHLH219|CmaCh18G001210.1
CmabHLH131|CmaCh11G003590.1	CmabHLH158|CmaCh12G009150.1
CmabHLH129|CmaCh11G002330.1	CmabHLH170|CmaCh13G010540.1
CmabHLH130|CmaCh11G002790.1	CmabHLH169|CmaCh13G010230.1
CmabHLH141|CmaCh11G015500.1	CmabHLH175|CmaCh14G007620.1
CmabHLH142|CmaCh11G016600.1	CmabHLH198|CmaCh16G002700.1
CmabHLH144|CmaCh11G017010.1	CmabHLH199|CmaCh16G003240.1
CmabHLH129|CmaCh11G002330.1	CmabHLH217|CmaCh18G000150.1
CmabHLH147|CmaCh11G018830.1	CmabHLH224|CmaCh18G003720.1
CmabHLH142|CmaCh11G016600.1	CmabHLH238|CmaCh19G004700.1
CmabHLH144|CmaCh11G017010.1	CmabHLH240|CmaCh19G005540.1
CmabHLH145|CmaCh11G017490.1	CmabHLH242|CmaCh19G006030.1
CmabHLH140|CmaCh11G013720.1	CmabHLH243|CmaCh19G007460.1
CmabHLH147|CmaCh11G018830.1	CmabHLH244|CmaCh20G002040.1
CmabHLH166|CmaCh13G007060.1	CmabHLH221|CmaCh18G002300.1
CmabHLH170|CmaCh13G010540.1	CmabHLH217|CmaCh18G000150.1
CmabHLH163|CmaCh13G004630.1	CmabHLH227|CmaCh18G005260.1
CmabHLH164|CmaCh13G006100.1	CmabHLH226|CmaCh18G004050.1
CmabHLH169|CmaCh13G010230.1	CmabHLH218|CmaCh18G000430.1
CmabHLH167|CmaCh13G008280.1	CmabHLH223|CmaCh18G002970.1
CmabHLH168|CmaCh13G008290.1	CmabHLH222|CmaCh18G002920.1
CmabHLH196|CmaCh16G000720.1	CmabHLH232|CmaCh18G012990.1
CmabHLH197|CmaCh16G001650.1	CmabHLH231|CmaCh18G012040.1
CmabHLH199|CmaCh16G003240.1	CmabHLH240|CmaCh19G005540.1
CmabHLH202|CmaCh16G011570.1	CmabHLH236|CmaCh19G002360.1

## Sheet: Table S4
Table S4 Ka Ks and Ka/Ks value of each pair TAGs in a same TAGs cluster
Species	TAGs cluster name	gene pair	Ka	Ks	Ka/Ks
Cucumber	T1	CsabHLH064-CsabHLH065	0.539517	3.03385	0.177832
	T2	CsabHLH087-CsabHLH088	0.552396	2.38588	0.231527
	T3	CsabHLH093-CsabHLH094	0.307337	0.849476	0.361796
	T3	CsabHLH093-CsabHLH095	0.38112	1.46545	0.26007
	T3	CsabHLH094-CsabHLH095	0.310093	1.43111	0.216681
	T4	CsabHLH125-CsabHLH126	0.480797	2.014	0.238728
	T4	CsabHLH125-CsabHLH127	0.581346	2.60024	0.223574
	T4	CsabHLH126-CsabHLH127	0.433396	2.07377	0.208989
Melon	T1	CmebHLH082-CmebHLH083	0.591974	2.78444	0.212601
	T2	CmebHLH104-CmebHLH105	0.484675	2.30034	0.210698
	T2	CmebHLH104-CmebHLH106	0.509321	2.61807	0.194541
	T2	CmebHLH105-CmebHLH106	0.42335	2.29346	0.184591
	T3	CmebHLH120-CmebHLH121	0.263037	1.01466	0.259237
	T3	CmebHLH120-CmebHLH122	0.263037	1.01466	0.259237
	T3	CmebHLH120-CmebHLH123	0.289812	0.878026	0.330073
	T3	CmebHLH121-CmebHLH122	NA	NA	NA
	T3	CmebHLH121-CmebHLH123	0.0381906	0.0898225	0.425179
	T3	CmebHLH122-CmebHLH123	0.0381906	0.0898225	0.425179
Watermelon	T1	ClabHLH001-ClabHLH002	0.154793	0.304753	0.507928
	T1	ClabHLH001-ClabHLH003	0.279466	0.806462	0.346533
	T1	ClabHLH001-ClabHLH004	0.281829	1.70936	0.164874
	T1	ClabHLH002-ClabHLH003	0.272611	0.616988	0.441842
	T1	ClabHLH002-ClabHLH004	0.277545	1.49166	0.186065
	T1	ClabHLH003-ClabHLH004	0.232209	1.13062	0.205381
	T2	ClabHLH009-ClabHLH010	0.430579	1.1956	0.360138
	T2	ClabHLH009-ClabHLH011	0.414983	1.55861	0.266252
	T2	ClabHLH010-ClabHLH011	0.417108	1.55635	0.268004
	T3	ClabHLH049-ClabHLH050	0.63137	1.82435	0.346079
	T3	ClabHLH049-ClabHLH051	0.591468	2.22273	0.2661
	T3	ClabHLH050-ClabHLH051	0.588428	2.17456	0.270596
	T4	ClabHLH064-ClabHLH065	0.592555	2.7053	0.219035
	T5	ClabHLH079-ClabHLH080	0.0514381	0.212686	0.24185
Bottle gourd	T1	LsibHLH007-LsibHLH008	0.594005	1.86604	0.318323
	T1	LsibHLH007-LsibHLH009	0.520477	1.86554	0.278996
	T1	LsibHLH008-LsibHLH009	0.411353	2.41502	0.170331
	T2	LsibHLH013-LsibHLH014	0.623833	1.94099	0.3214
	T3	LsibHLH071-LsibHLH072	0.508888	3.06141	0.166227
	T4	LsibHLH076-LsibHLH077	6.41162e-06	0.00641162	0.001
	T5	LsibHLH109-LsibHLH110	0.0122421	0.0119351	1.02572
	T6	LsibHLH120-LsibHLH121	0.158881	0.313912	0.506133
	T7	LsibHLH122-LsibHLH123	0.244927	0.841199	0.291164
Wax gourd	T1	BhibHLH008-BhibHLH009	0.596661	2.8408	0.210033
	T2	BhibHLH041-BhibHLH042	0.426718	1.57652	0.27067
	T2	BhibHLH041-BhibHLH043	0.545381	1.6818	0.324284
	T2	BhibHLH042-BhibHLH043	0.502642	1.49208	0.336873
	T3	BhibHLH048-BhibHLH049	0.500661	2.31983	0.215818
	T3	BhibHLH048-BhibHLH050	0.516223	1.62563	0.317553
	T3	BhibHLH049-BhibHLH050	0.59038	2.26816	0.26029
	T4	BhibHLH135-BhibHLH136	0.268683	1.09384	0.245632
Pumpkin	T1	CmabHLH030-CmabHLH031	0.401808	3.22428	0.124619
	T2	CmabHLH086-CmabHLH087	0.463573	2.66986	0.173632
	T3	CmabHLH194-CmabHLH195	0.134101	0.494302	0.271294
	T4	CmabHLH224-CmabHLH225	0.0959179	0.281763	0.34042
Bitter gourd	T1	MchbHLH004-MchbHLH005	0.370676	1.79999	0.205932
	T2	MchbHLH077-MchbHLH078	0.249086	0.618785	0.40254
	T3	MchbHLH091-MchbHLH092	NA	NA	NA
	T4	MchbHLH105-MchbHLH106	0.310587	2.23083	0.139224
	T4	MchbHLH105-MchbHLH107	0.303249	2.41015	0.125821
	T4	MchbHLH105-MchbHLH108	0.487005	2.3341	0.208648
	T4	MchbHLH106-MchbHLH107	0.00554464	NA	NA
	T4	MchbHLH106-MchbHLH108	0.294015	0.83103	0.353796
	T4	MchbHLH107-MchbHLH108	0.315617	0.872811	0.36161

## Sheet: Table S5
Table S5 Evidence of the paralogous cluster of the Bt cluster in wax gourd
Syntenic block of the Bt cluster between bottle gourd and wax grourd			Syntenic block between Bt cluster and its paralogous cluster in bottle gourd			Syntenic block of the Bt paralogous cluster between bottle gourd and wax grourd
Bhi12P000297	Lsi09G003190.1		Lsi09G002760.1	Lsi05G012330.1		Lsi05G012020.1	Bhi01P000931
Bhi12P000300	Lsi09G003200.1		Lsi09G002960.1	Lsi05G012440.1		Lsi05G012030.1	Bhi01P000932
Bhi12P000302	Lsi09G003210.1		Lsi09G002980.1	Lsi05G012510.1		Lsi05G012060.1	Bhi01P000933
Bhi12P000303	Lsi09G003220.1		Lsi09G002990.1	Lsi05G012530.1		Lsi05G012070.1	Bhi01P000934
Bhi12P000306	Lsi09G003230.1		Lsi09G003040.1	Lsi05G012620.1		Lsi05G012080.1	Bhi01P000935
Bhi12P000307	Lsi09G003240.1		Lsi09G003100.1	Lsi05G012660.1		Lsi05G012090.1	Bhi01P000936
Bhi12P000309	Lsi09G003250.1		Lsi09G003160.1	Lsi05G012720.1		Lsi05G012100.1	Bhi01P000937
Bhi12P000313	Lsi09G003260.1		Lsi09G003250.1	Lsi05G012840.1		Lsi05G012110.1	Bhi01P000938
Bhi12P000316	Lsi09G003350.1		Lsi09G003270.1	Lsi05G012840.1		Lsi05G012120.1	Bhi01P000939
Bhi12P000318	Lsi09G003370.1		Lsi09G003350.1	Lsi05G012840.1		Lsi05G012130.1	Bhi01P000940
Bhi12P000320	Lsi09G003380.1		Lsi09G003360.1	Lsi05G012840.1		Lsi05G012140.1	Bhi01P000941
Bhi12P000321	Lsi09G003390.1		Lsi09G003250.1	Lsi05G012850.1		Lsi05G012150.1	Bhi01P000942
Bhi12P000324	Lsi09G003480.1		Lsi09G003270.1	Lsi05G012850.1		Lsi05G012160.1	Bhi01P000943
Bhi12P000325	Lsi09G003530.1		Lsi09G003350.1	Lsi05G012850.1		Lsi05G012170.1	Bhi01P000949
Bhi12P000326	Lsi09G003540.1		Lsi09G003360.1	Lsi05G012850.1		Lsi05G012180.1	Bhi01P000950
Bhi12P000329	Lsi09G003610.1		Lsi09G003610.1	Lsi05G013010.1		Lsi05G012220.1	Bhi01P000953
Bhi12P000330	Lsi09G003620.1		Lsi09G003680.1	Lsi05G013070.1		Lsi05G012240.1	Bhi01P000955
Bhi12P000333	Lsi09G003630.1		Lsi09G003880.1	Lsi05G013170.1		Lsi05G012250.1	Bhi01P000956
Bhi12P000334	Lsi09G003640.1		Lsi09G003920.1	Lsi05G013220.1		Lsi05G012260.1	Bhi01P000957
Bhi12P000335	Lsi09G003650.1		Lsi09G003980.1	Lsi05G013230.1		Lsi05G012270.1	Bhi01P000962
Bhi12P000336	Lsi09G003660.1					Lsi05G012280.1	Bhi01P000964
Bhi12P000337	Lsi09G003670.1					Lsi05G012340.1	Bhi01P000967
Bhi12P000338	Lsi09G003680.1					Lsi05G012350.1	Bhi01P000969
Bhi12P000340	Lsi09G003690.1					Lsi05G012370.1	Bhi01P000971
Bhi12P000341	Lsi09G003700.1					Lsi05G012390.1	Bhi01P000972
Bhi12P000342	Lsi09G003710.1					Lsi05G012400.1	Bhi01P000973
Bhi12P000345	Lsi09G003720.1					Lsi05G012420.1	Bhi01P000975
Bhi12P000346	Lsi09G003730.1					Lsi05G012430.1	Bhi01P000976
Bhi12P000347	Lsi09G003740.1					Lsi05G012440.1	Bhi01P000977
Bhi12P000350	Lsi09G003750.1					Lsi05G012450.1	Bhi01P000979
Bhi12P000351	Lsi09G003760.1					Lsi05G012470.1	Bhi01P000982
Bhi12P000352	Lsi09G003770.1					Lsi05G012480.1	Bhi01P000984
Bhi12P000353	Lsi09G003780.1					Lsi05G012500.1	Bhi01P000985
Bhi12P000357	Lsi09G003790.1					Lsi05G012530.1	Bhi01P000986
Bhi12P000361	Lsi09G003810.1					Lsi05G012540.1	Bhi01P000987
Bhi12P000365	Lsi09G003830.1					Lsi05G012550.1	Bhi01P000988
Bhi12P000367	Lsi09G003840.1					Lsi05G012560.1	Bhi01P000989
Bhi12P000372	Lsi09G003860.1					Lsi05G012570.1	Bhi01P000990
Bhi12P000373	Lsi09G003880.1					Lsi05G012580.1	Bhi01P000993
Bhi12P000374	Lsi09G003890.1					Lsi05G012600.1	Bhi01P000994
Bhi12P000375	Lsi09G003910.1					Lsi05G012610.1	Bhi01P000995
Bhi12P000378	Lsi09G003920.1					Lsi05G012620.1	Bhi01P000996
Bhi12P000379	Lsi09G003940.1					Lsi05G012640.1	Bhi01P000997
Bhi12P000380	Lsi09G003970.1					Lsi05G012660.1	Bhi01P001000
Bhi12P000382	Lsi09G004000.1					Lsi05G012670.1	Bhi01P001001
Bhi12P000385	Lsi09G004010.1					Lsi05G012680.1	Bhi01P001002
Bhi12P000386	Lsi09G004020.1					Lsi05G012700.1	Bhi01P001003
Bhi12P000388	Lsi09G004040.1					Lsi05G012710.1	Bhi01P001004
Bhi12P000389	Lsi09G004050.1					Lsi05G012720.1	Bhi01P001005
Bhi12P000390	Lsi09G004060.1					Lsi05G012730.1	Bhi01P001006
Bhi12P000391	Lsi09G004070.1					Lsi05G012740.1	Bhi01P001009
Bhi12P000392	Lsi09G004080.1					Lsi05G012750.1	Bhi01P001010
Bhi12P000394	Lsi09G004090.1					Lsi05G012760.1	Bhi01P001012
Bhi12P000399	Lsi09G004100.1					Lsi05G012770.1	Bhi01P001014
Bhi12P000404	Lsi09G004120.1					Lsi05G012780.1	Bhi01P001015
Bhi12P000409	Lsi09G004140.1					Lsi05G012790.1	Bhi01P001018
Bhi12P000410	Lsi09G004170.1					Lsi05G012800.1	Bhi01P001019
Bhi12P000412	Lsi09G004180.1					Lsi05G012810.1	Bhi01P001020
Bhi12P000413	Lsi09G004190.1					Lsi05G012820.1	Bhi01P001023
Bhi12P000415	Lsi09G004200.1					Lsi05G012830.1	Bhi01P001024
Bhi12P000416	Lsi09G004230.1					Lsi05G012840.1	Bhi01P001025
Bhi12P000417	Lsi09G004240.1					Lsi05G012850.1	Bhi01P001026
Bhi12P000418	Lsi09G004250.1					Lsi05G012860.1	Bhi01P001027
Bhi12P000419	Lsi09G004260.1					Lsi05G012870.1	Bhi01P001028
Bhi12P000422	Lsi09G004270.1					Lsi05G012890.1	Bhi01P001029
Bhi12P000423	Lsi09G004290.1					Lsi05G012900.1	Bhi01P001030
Bhi12P000424	Lsi09G004310.1					Lsi05G012920.1	Bhi01P001031
Bhi12P000425	Lsi09G004320.1
Bhi12P000426	Lsi09G004330.1
Bhi12P000427	Lsi09G004340.1
Bhi12P000431	Lsi09G004350.1
Bhi12P000432	Lsi09G004360.1
Bhi12P000434	Lsi09G004380.1
Bhi12P000435	Lsi09G004400.1
Bhi12P000436	Lsi09G004410.1
Bhi12P000439	Lsi09G004430.1
Bhi12P000440	Lsi09G004450.1
Bhi12P000463	Lsi09G004460.1
Bhi12P000465	Lsi09G004470.1
Bhi12P000466	Lsi09G004480.1
Bhi12P000469	Lsi09G004500.1
Bhi12P000472	Lsi09G004510.1
Bhi12P000474	Lsi09G004540.1
Bhi12P000477	Lsi09G004560.1
Bhi12P000478	Lsi09G004570.1
Notes: Green highlight means syntenic orthologous genes beweent bottle gourd and wax gourd, and paralogous genes within bottle gourd; Yellow highlight means bHLHs in Bt cluster and its paralogous cluster.

## Sheet: Table S6
Table S6 The relationships of Bt cluster and its paralogous genes among seven cucurbit species
	Clades	Cucumber	Melon	Watermelon	Bottle gourd	Wax gourd	Pumpkin	Bitter gourd
		bHLH ID| Gene ID	bHLH ID| Gene ID	bHLH ID| Gene ID	bHLH ID| Gene ID	bHLH ID| Gene ID	bHLH ID| Gene ID	bHLH ID| Gene ID
Bt cluster genes	CladeI			Cla400/Cla97C01G003400
		CsabHLH093|CsaV3_5G003410	CmebHLH123|MELO3C005612	ClabHLH001|Cla97C01G003410	LsibHLH120|Lsi09G003250	BhibHLH135|Bhi12P000309	CmabHLH194|CmaCh15G011820
			CmebHLH122|MELO3C005611	ClabHLH002|Cla97C01G003420	LsibHLH121|Lsi09G003270		CmabHLH195|CmaCh15G011840
			CmebHLH121|MELO3C028126		LsibHLH122|Lsi09G003350		CmabHLH017|CmaCh02G014980
	CladeII	CsabHLH094|CsaV3_5G003420	CmebHLH120|MELO3C005610	ClabHLH003|Cla97C01G003430	LsibHLH123|Lsi09G003360
	CladeIII	CsabHLH095|CsaV3_5G003430	Cme003|MELO3C034003.2.1	ClabHLH004|Cla97C01G003440		BhibHLH136|Bhi12P000316		MchbHLH077|MC06g_new0561
								MchbHLH078|MC06g2002
Paralogous genes of Bt cluster	CladeIV	CsabHLH064|CsaV3_3G016560	CmebHLH082|MELO3C006854	ClabHLH064|Cla97C05G089540	LsibHLH072|Lsi05G012850	BhibHLH009|Bhi01P001026	CmabHLH231|CmaCh18G012040	MchbHLH128|MC10g_new0033
	CladeV	CsabHLH065|CsaV3_3G016570	CmebHLH083|MELO3C031789	ClabHLH065|Cla97C05G089550	LsibHLH071|Lsi05G012840	BhibHLH008|Bhi01P001025	CmabHLH197|CmaCh16G001650

## Sheet: Table S7
Table S7 Conserved amino acids of bHLHs in seven cucurbit crops
Consensus amino acids and No.	region	Cucumber		Melon		Watermelon		Bottle gourd		Wax gourd		Pumpkin		Bitter gourd
		Position	ratios	Position	ratios	Position	ratios	Position	ratios	Position	ratios	Position	ratios	Position	ratios
H-1	Basic	9	0.53	9	0.5	9	0.51	9	0.46	9	0.48	9	0.5	9	0.5
E-2		13	0.73	13	0.69	13	0.69	13	0.64	13	0.68	13	0.67	13	0.68
R-3		14	0.72	14	0.7	14	0.69	14	0.67	14	0.69	14	0.7	14	0.71
R-4		16	0.87	16	0.85	16	0.86	16	0.82	16	0.88	16	0.86	16	0.87
R-5		17	0.78	17	0.8	17	0.8	17	0.75	17	0.8	17	0.8	17	0.82
I-6	Helix1	20	0.5	20	0.5	20	0.49	20	0.46	20	0.49	20	0.5	20	0.51
R-7		23	0.5	23	0.52	23	0.5	23	0.47	23	0.48	23	0.54	23	0.52
L-8		27	0.99	27	0.99	27	0.99	27	0.97	27	0.99	27	0.99	27	0.99
L-9		30	0.72	30	0.72	30	0.71	30	0.67	30	0.71	30	0.71	30	0.73
V-10		31	0.58	31	0.58	31	0.57	31	0.54	31	0.56	31	0.6	31	0.55
P-11		32	0.86	32	0.87	32	0.86	32	0.95	32	0.98	32	0.85	32	0.87
K-12	Loop	40	0.8	38	0.72	38	0.77	40	0.66	40	0.64	40	0.78	45	0.77
D-13		43	0.65	47	0.66	42	0.64	43	0.63	42	0.63	46	0.63	47	0.66
A-14	Helix2	45	0.64	49	0.66	44	0.66	45	0.66	44	0.63	48	0.67	49	0.71
S-15		46	0.57	50	0.53	45	0.53	46	0.54	45	0.53	49	0.51	50	0.53
L-16		48	0.79	52	0.8	47	0.79	48	0.76	47	0.77	51	0.81	52	0.81
E-17		50	0.56	54	0.55	49	0.59	50	0.58	49	0.56	53	0.56	54	0.56
A-18		51	0.61	55	0.59	50	0.59	51	0.51	50	0.58	54	0.57	55	0.59
I-19		52	0.59	56	0.58	51	0.56	52	0.59	51	0.59	55	0.62	56	0.59
Y-20		54	0.78	58	0.76	53	0.79	54	0.74	53	0.78	57	0.76	58	0.78
K-21		56	0.53	60	0.54	55	0.52	56	0.48	55	0.53	59	0.54	60	0.55
L-22		58	0.96	62	0.97	57	0.95	58	0.94	57	0.96	61	0.97	62	0.95

## Sheet: Table S8
Table S8 Primers used in this study.
Primers used for q-PCR analysis
CmeBrp-qPCR-F	TGAATGGCGCAGTGAACTAT
CmeBrp-qPCR-R	TCAAGATTTCAACTACTCCTCCA
CmeBi-qPCR-F	CGGATCTTGGCGGGCCTATGTTTTT
CmeBi-qPCR-R	CGAACCAAACATCGTGCTCGAACCT
Cm890-qPCR-F	TCCCGACGTAGCGAAAGAACTGGAA
Cm890-qPCR-R	AAAGCAGGCGTTACACTTCCCAACC
Cm180-qPCR-F	TGGCCCAATCTTCACTCTCCGACTC
Cm180-qPCR-R	AGCCCCGAGTGTGGAGTTTCCATAG
CmACT-qPCR-F	TGGGGTTGATGAGGGAAGCGATTGA
CmACT-qPCR-R	CAACCCCATCCAAAATCCGCTTCGT
ubiquitin-qPCR-F	TTTATATGCGTTCGTGGACTGG
ubiquitin-qPCR-R	CTTGGTGGCTTCTCAGGGTAAT
